# Supplementary material for: Genome-wide identification and characterisation of Toll-like receptors in Chinese spiny frog (Quasipaa spinosa)
Source: Front Genet. 2025 Jun 6;16:1569669. doi: 10.3389/fgene.2025.1569669 (PMC12179096; doi:10.3389/fgene.2025.1569669)
Supplement: Supplementary file 2 [file Table1.xlsx]

## Sheet: Sheet1
Table S1: Representative vertebrates species list for use in Phylogenetic tree
Latin name	TLR1	TLR1L	TLR2	TLR3	TLR4	TLR5	TLR5S	TLR5L	TLR6	TLR7	TLR8	TLR9	TLR10	TLR11	TLR12	TLR13	TLR14	TLR15	TLR18	TLR19	TLR20	TLR21	TLR22	TLR23	TLR25
Nanorana parkeri	XM_018576494.1	XM_018576495.1	XM_018557931.1	XM_018561279.1	XM_018565865.1	XM_018573240.1	-	XM_018554295.1	XM_018576495.1	XM_018566073.1	XM_018566074.1	-	-	-	-	XM_018570065.1	XM_018566182.1	-	-	XM_018560096.1	-	XM_018554775.1	XM_018553046.1
										XM_018566072.1			-	-		XM_018570064.1	XM_018566183.1			XM_018571828.1				-	-
																				XM_018574431.1
Xenopus laevis	XM_018229111.1	-	XM_018243253.1	XM_018230311.1	XM_018232906.2	NM_001094980.1		NM_001095629.1	XM_018229102.1	XM_018247033.1	XM_018245523.1	XM_018258952.1			XM_018226192.1	XM_018224859.1	XM_018231685.1	-		-	-	XM_018226707.1	XM_018251380.1
			XM_018231323.1								XM_018245522.1				XM_018226700.1	XM_018228245.1	XM_018233540.1						XM_018256139.1
			XM_018231330.1				-						-	-	XM_018226701.1		XM_018233539.1		-					-	-
																	XM_018231696.1
																	XM_018233556.1
Xenopus tropicalis	XM_018095356.1	XM_018095359.1	XM_004911150.3	XM_002934402.3	-	XM_002940696.4		XM_002937504.4		NM_001127411.1	XM_002933813.1	XM_018093220.1			XM_002941824.4	XM_002935001.4	XM_004920396.3					XM_002936397.3	XM_002942535.4
		XM_018095354.1	XM_018091005.1				-		-		XM_004912345.1		-	-			XM_004919740.3	-	-	-	-			-	-
																	XM_002943050.4
																	XM_012954675.1
Lissotriton montandoni	KP181250.1	-	KP181284.1	KP181320.1	-	-	-	KP181358.1	-	KP181390.1	-	KP181422.1	-	-	XM_047384104.1	KP181488.1	XM_041574536.1	-	-	-	-	KP181520.1	KP181555.1	-	-
												KP181450.1											KP181596.1
Pelodiscus sinensis	XM_006129518.3		XM_014574244.2	XM_014576247.2	NM_001286933.1	XM_025180981.1				XM_014573459.2	XM_006122845.3	XM_014571799.2	XM_025187956.1			XM_006138146.3		-							-
		-	XM_014571663.2				-	-	-		XM_014573452.2			-	-		-		-	-	-	-	-	-
			XM_025185305.1								XM_006122794.3
Anolis carolinensis	XM_003226247.4	-	XM_008111949.2	XM_003221602.4	XM_008120209.3	XM_008125877.2	-	XM_003229886.4	-	XM_003218850.4	-	-	-	-	-	XM_008118457.3	XM_003230485.2	XM_008102748.3				XM_008124928.3	-	-	-
	XM_003226246.4		XM_008111950.3
Chrysemys picta	XM_008169981.4	-	XM_008169402.4	XM_008168449.4	XM_005301387.5	XM_005289598.3	-	XM_005307990.4	-	XM_005287771.2	XM_005287856.4	-	-	-	-	XM_005312618.1	XM_005293629.4	XM_065589573.1				XM_005314303.5	XM_005298023.4	-	-
	XM_008169980.2		XM_008169403.2								XM_008172075.3
Danio rerio	NM_001130593.1	-	NM_212812.1	NM_001013269.3	NM_001328605.1	XM_001919017.6	-	-	-	XM_021479060.1	XM_001920559.6	NM_001130594.1				XM_021474186.1			XM_005158050.4	XM_009292292.3	NM_001177443.2	NM_001199335.1	NM_001128675.2
					EU551724.1	MF983797.1					NM_001386709.1		-	-	-		-	-						-	-
					BC068358.1
Sebastiscus marmoratus	OM891535.1		OM891537.1	OM891539.1	-	-		-	-
	OM891536.1	-	OM891538.1				OM891540.1			OM891541.1	-	-	-	-	-	OM891542.1	OM891543.1	-	-	-	-	OM891544.1	OM891545.1	-	-
Lateolabrax maculatus	MK273045.1		MK273047.1	MK273049.1	-	MK273050.1	-	-	-	MK273051.1	MK273052.1	MK273053.1				MK273054.1	MK273060.1					MK273058.1	MK273059.1	MK273057.1
	MK273046.1	-	MK273048.1										-	-	-	MK273055.1		-	-	-	-				-
																MK273056.1
Larimichthys crocea	WOL43239.1	-	WOL43240.1	WOL43242.1	-	WOL43243.1	-	-	-	WOL43244.1	WOL43245.1	WOL43246.1	-	-	-	NM_001303396.1	WOL43247.1	-	-	-	-	WOL43248.1	WOL43249.1	WOL43250.1	-
			WOL43241.1
Ictalurus punctatus	XM_017456779.3	-	XM_017458028.3	NM_001200068.2	XM_017464399.3	XM_017487210.3	NM_001200229.1	-	-	XM_017469254.3	HQ677718.1	XM_017468308.3	-	-	-	-	-	-	XM_017481323.1	XM_017468529.3	-	NM_001200065.1	XM_017493121.3	-	XM_017494629.1
Pelophylax nigromaculatus	MK047623.1	-	MK047624.1	MK047625.1	MK047626.1	MK047627.1	-	MK047628.1	-	MK047629.1	MK047630.1	-	-	-	-	MK047631.1	-		-	-	-	MK047632.1	MK047633.1	-	-
Gallus gallus	NM_001081709.4	-	NM_204278.2	NM_001011691.4	NM_001030693.2	NM_001024586.1	-	-	-	NM_001011688.3	-	-	-	-	-	-	-	NM_001037835.1	-	-	-	NM_001030558.3	-	-	-
	NM_001007488.5		NM_001161650.3											-	-	-	-		-	-	-		-	-
Struthio camelus	XM_009673363.2 XM_009673448.2	-	XM_009677117.1 XM_009677115.2	XM_009676700.2	XM_009668178.2	XM_009686697.2	-	-	-	XM_009683661.1	-	-	-	-	-	-	-	XM_009669051.1	-	-	-	XM_009670999.1	-	-	-
Homo sapiens	U88540.1	-	U88878.1	U88879.1	AB445638.1	AB060695.1	-	-	NM_006068.5	NM_016562.4	AF246971.1	NM_017442.4	AF296673.1	-	-	-	-	-	-	-	-	-	-	-	-
Mus musculus	AY009154.1	-	NM_011905.3	AF355152.1	NM_021297.3	NM_016928.4	-	-	NM_011604.6	AY035889.1	AY035890.1	AF314224.1	-	NM_205819.3	NM_205823.2	NM_205820.1	-	-	-	-	-	-	-	-	-
Canis lupus familiaris	NM_001146143.1	-	NM_001005264.3	XM_540020.4	NM_001002950.3	NM_001197176.1	-	-	XM_022417245.2	NM_001048124.2	XM_003435448	NM_001002998.1	NM_001173127.1	-	-	-	-	-	-	-	-	-	-	-	-
Note: The species abbreviations used in the main text and tree figures are provided. Cells painted with light blue and grey indicate partial TLR sequences and TLR pseudogenes, respectively. Cells labeled with "-" indicate missing corresponding TLR genes.
