# Supplementary material for: Genome-wide identification and characterisation of Toll-like receptors in Chinese spiny frog (Quasipaa spinosa)
Source: Front Genet. 2025 Jun 6;16:1569669. doi: 10.3389/fgene.2025.1569669 (PMC12179096; doi:10.3389/fgene.2025.1569669)
Supplement: Supplementary file 3 [file DataSheet1.fasta]

>Q.sTLR1
ATGGCGGAATATATCCTACTACTTATTATCCCCTTTGTGTCGTCTATGTTCATAGGTGCACATTATATAGAACGTCCACTCATTA
AGAATCAGGAACTTGTGACTAACTACTCTTACAAGTCACTGAGTTCTGTCCCTAAGAATCTGTCTTTAGA
AACGACTGTGTTGGATCTGTCACATAATAACATCAGCAAACTTGAAACAACAGACCTCAACTATCTGTTG
TATCTCAAAGTTCTCAATATTTCATATAATCTGCTCACTGAACTGAACAAAAATGTATTGGACTCTAACA
ACCACTTGGAGCATTTGGATTTATCCAACAACCAGCTTAAGAATGTCTCTTGTACATTTCCAGACAACCT
TCGGTATTTGGACATTTCCTACAATAATTTCACAACATTATCTGTAACTAGAGGTTTGGGAAATCTGGTA
AAACTGGAGTACTTAGGGTTTGGTGTGGAGCAGTTTCTGCACTCGGATTTTGAATTAATCTCTCAACTAA
AACTACAACGTGTGTTCATCAATTTAAATAATCTAACGGATTACCAAAATGGCAGTTTACTCATGCTGAA
CACAAAGTACCTTCACCTAGACTCTCTGTTCAATAAAAAAGATATTTTCAGCTTACTTTTTGATGCTGTG
AATGTATCTGAATCTTTGGAGCTGTCCAAGCTTGACAATGTGATAGATGGAATAACGAGCAACATAACAA
GAATAGCCAAGAATTCTAGAGTCACCAATTTAACTATGCATGTGCTTTCACTACCATGGAATTTACTTAC
CTTCATTCTTCAGGTTATATGGCACTCACCTGTTGAGAAGTTCCATCTGTCTGAATTTACATTGGTTGGC
TTGATCAATAGAGTTCAGTTTGACTATTCCAACTCTTCCATGAAAGAGCTCTCCTTGAACAATATTCAAA
GTAAAGTTTTTTTGTTTAACCAAACTATATTGTACAGATTATTTTCTGAAATGAACATTGAAAATTTGAC
CATAAATTCAGCCAATTTTCTATTTATGGAGTGTCCTTTAAAACCTAGCAGCTTTCAGTACTTGGACTTT
ACCGGTAACGCAATGACGGATGATGTCTTTCAAAATTGTGCAACGCTGACTAAGCTGAGAACCTTTATAA
TGGCAGACAACAAGCTGCAAGCGTTAGTCAAGGTGAGCTCCATGACGAGCAAAATGATAGCCTTGCAACA
TCTTGACGTTAGTCGGAACCAGCTTGATTACAATGAGAAGACATGCAGCTGGTCGCAGAGTATAACGAAG
CTGAACTTGGCTTACTGTTCTTTAACCAATTCTGTTTTTAAATGTTTGCCAAAGAATATTAGGTGGCTGG
ATTTGTCTAAAAATGACATAGCATTTATACCATTAAACATAGCCTATTTTGAAAAATTAGAATATCTTAA
CCTTGCATATAATCGATTCTTTGATATGCCCGACTGCACATTGTTACCTCGTCTAAACGTGCTCCATATT
GAATACAACCAAATTCCTTATCCATCTACTGACTTCATTCACAAATGTAAAAATGTCTCCAGAATAAACA
TGGGAAACAACCCATTCCACTGTTTTTGCGAGATAAGAACCTTCATTAAAAAAGTAAGGAAATCACCAGA
GCAAATGATTGGCTGGCCAGAAAATTATGTTTGTGAACTCCCGGACAACATTAAAGGGGTCATGTTGGCT
GACTTCTACTTGCCTGAAATATACTGTAATATCTATATACTGGTCCCAGTTATAGTTGTGCCAATAATCC
TTGGCCTTGCATTGCTGTTCATTGCATGCAAATATTGTGATGTGCCATGGTATTTAAAGATGATTTGGCA
GTGGACAAGGACAAAGCACAGGAATAGGAAATCCCAAAGTGGCTACTGGGAACTCAGGAGAGATTTTGAC
TTCCATGCTTTTGTTTCTTATAGTGAACATGACGCATCTTGGGTTAAGCATACAATGTTGCCAAGTATAG
AGAACATTGACAACTCGATACGGATCTGTCAGCATGAGAGAAATTTCTTGCCAGGAAAACCCATTGTTGA
AAACATTATTAACTGCATTGAGAAAAGCTACAAGTCCATCTTTGTTTTATCTCCTCATTTTGTGCAGAGT
GAGTGGTGTCATTATGAACTCTATTTTGCTCATCAACAGCTGTTTACTGAAAAGAAAGACAACCTCATTT
TAATTCTGCTTGAACCAATCCCTCAGTACATTATCCCTTCAAGGTACTCTAGACTGAAAGTACTTATGGC
AAAAAGAACATATCTGGAATGGCCAAAGGAGAAAAGCAAGCATGGTCTTTTCTGGGCTAATGTCAAAGCA
GCTATTAGCATCAACTTGTCAGATCTGCATTATGAACAACCACACTCTGAGACCCAAGCGCTCCTACATG
ATCAGGAAAATATCCACTATGGGTCGGTCTCAAGTGAGAGTACATAA
>Q.sTLR2
ATGATTGTGTACATATGGAGGTGTTGCTTGATCTGTTCATTGGTGGCTGTAACACATTTACTACATGAAGCTGAGACCTGTCTTTGTGATGACATGAATTTCTGTAATTGCTCCTCTAGACATTTGACTGCTGTCCCTTCCACATTGCCAAGAC
AAGTGCGGCAGCTGGACATATCTAACAACTTAATTCAGCAGATTACAGACACAGATTTACAGCCTTATGA
CAAGTTGAAAGTACTGCTTGTGAATAACAATGATATCCATTCTATCAGCCAAAATGCTTTTCAGTCACTG
GTTAATCTTGAAGAGCTGGATTTATCTAATAATAAACTAACCAGTATGTTGCCTACTTGGTTTGGACACC
TTCAAAGCTTGAAACGGTTAAACTTTCTGGGTAACCAATATACTTCACTTGGTGACACCTCCCTTTTTTC
CACTCTGTCCTCACTGAAGGATTTGAAATTTGGAAACCCTAATTTTGAAGCTTTCCATGGGCATGACTTT
GATGGTTTGTTGAACTTAGATAACCTATACTTAAATATTTCAAATCTCATGCAATATACAAGTGGCACAC
TGAGGACATTAAAATCTATAGGACATGTTACCCTTACTGTAAATCTAACCCTATTGCCGAACATAATATC
AGATCTTTCAATATCTGTTATTGTTTTAGAAATCAGGAACATGACTTTCAGTCTGAATGGAGATGTAGAA
TCCTTTGTAGCCCTGAATGACACTACTGCAAAAGTTTTAATGTACAAAAGTTGTCTGCTAACTGACAAGA
GTGCAGCACGACTTATAGAAATTCTTCACACCTACAAAAATGTTACAGACTTTGTTTTGGATGATTGTGA
ACTTATGGGAACAGGACAAGGTGCTCCAGTACTGAAGGATGAAAACTCATCACTTTCCACCATAGTGATC
AAGAATCTGTACATACCAAACTTCTATGTTTTTTCAGACTTAAGTTCTGTATACTTGGTAGTGCGGAAAA
TTAAAAGTGTTACCGTTATAGATAGCAAAGTGTTTTTGATGCCTTGCAATTTTTCCAGATCATTTAAGAT
GATGGAGTACCTTGATTTGAGTGGCAATCTCCTGACAGACCTGCTTTTGGAAAGTACATCCTGTTTTTAT
GATGGATTCGGCGCTTGGCCTTCACTGAAAACATTAAATGTGAGCAAAAATCGTTTGCTTTCACTACCCA
AAGTTGCTGATGCATTAGTACATGTACCTTCTTTAACCAGCATTGATCTCAGTCAAAACAGCTTTGGCAG
TTCAGCTCTTAATTCATGTAATTGGCCTGCAAGGCTCAAATCCTTAAATATTTCAAATTGTCAGATCAGG
CATATCAGTAACTGCATTCCTGTAACTTTGGAGCGATTGGATGTGAGCTTCAATAATCTTGAAGAATTTG
TATTTGTTTTGCCATATTTAAAAGAGCTTTACATATCAGATAACAGATTAACTAAACTGCCAGCTGATGC
CCGCCTACCCAGTTTAAATCTGCTTAAAATTCAAACAAACCGACTCATTGACTTTTTCCAGTCTGATTTG
AACTTCTTTCCAAATTTAACAGGACTGGATGGAAGGGACAATAATTATTTCTGCTCCTGTCAGTTTGTAG
ATTTTGTTAACAACAATCATAAACTTCTGGTAGGTTGGCCACAAAATTACGTTTGTGATTCTCCTACATC
TGTCAGAGGCAATCAAATTGACAAAGCAAACCTTCCTCTATTAATGTGCCACAAAACATTAGTTGTGACA
CTAACATGCATAATCTTGATATTAGTAATAACCATTGTATTGGTGCTTTGCCATTATTTTCACGTTGTGT
GGTACGTGAAGATGACCTGGGCCTGGCTGAAAGCAAAAAGAAGACCTCTGAAAGTACTGGACAGAGAAAT
CCTTTATGATGCATATGTATCATATAGTGAACGAGATTCTGAATGGGTGGAAAATATGATGTTGCCACTC
CTGGAAAATTCCGACCCTTCATTCAAGATATGCTTTCATAAGCGAGACTTTGTGCCTGGCAAAGCAATTA
TTGATAACATAATTGATGCCATGGAAAAAAGCTTCAAAACCCTCTTCATCTTGTCTGAGCACTTTGTACA
GAGCGAATGGTGCAAATATGAGCTGGAATTCTCACACTTTCGTCTTTTTGATGAAAATAACGACACAGCC
ATTTTGGTTATCCTGGAGCCTATTGAAAGGTCAACTGTTCCAAGAAGATATGCCAAACTGCGCAAGCTCA
TGAATACAAAAACCTATCTCAAGTGGCCAACGGAGGAAGAGGAGCAAGAAGTCTTCTGGGACAACCTGAG
GGCAGCTCTCCAACCAGAAGACAACCTCCAAACATAG
>Q.sTLR3
ATGCCTTATTTCGCCTGGGTATATTTGTTGTGGACATTGAGTGCCATAAATCTCTTCCCTGTCTGTG
CTGTAATTCGCTGCAAGATCCTTCAGGAAAAAGCTGACTGCAGTCACCTGGAACTCTATGACATACCGTC
TGACCTCCCTGTTTACATTAAAGTTCTGGATCTGTCCCACAATCGCCTAAAGAAATTACCTGCAGCCAAT
CTCTCCAGATATGAACAGCTTGAACATCTAGATGTTGGCTATAACACTCTCCATATTATTGAGCCAGAAT
TATGTGAACAGTTGCCTTTGTTGAGAATACTCAATCTACAGCATAATGAGTTTATCAAGATTCCAGAGAA
AACCTTCTTATCCTGCACAAACCTTAGTGAACTACACCTGAATTCTAATGGAATCAGAGAAATAACCGGA
AACCCTTTTAAAAGCCTGCAGAACTTGAAAATCCTTCATATGTCTTACAACAAGATGACATCTATGGCCC
TAGGAGATACAGAACAGTTATCAGACCTTACAGAACTTCTGTTTTCTCATAACTTGATCAGTGAACTTAA
GAAAGAATCTTTGGTATTTCTTGGAAACAATTCTATACAGCAGCTAGATCTATCATCCAATCCTGTCAAA
GTGATTCATCCAGGGTGTTTTCAACCGCTGAAATACCTCAATACACTTATAATGGCTAACATGACACTGG
GAACTAATTTGATAGAACAGCTTTGCACAGAACTGGCCGTAACTCAGATTGAAGTTCTCGTTCTACTCAA
TTCTCAACTATCAAAGATACACAATACAACTTTTAAAGGTCTTGCATCTACATCTCTTGCAACTCTAGAT
ATATCAAAAAACAACTTGATCCAAATTGATAACGATTCCTTTATTTATCTGCCGTCTTTAACGCTTCTCA
ACCTACAGGACAATCAAATCAGTCATTTAAGCTCAGGAGCATTTAAGGGCTTGTCAAGTGTTAAATCCTT
GAATTTGCAAAAGTTTTTTAGTAGTTCTAAAGACCCTAAAATTGATGATATGGCATTCCAGTGGCTCAGA
AACCTTGAGCACCTAAATATGGAAAAAAATAAAAATATTTACTTTACACCATTCACTTTTACAGGCTTGA
CAAGTTTGAAGACATTAAGCTTGACTGAATGCTCATTTCAGTCATTTACTAATAAGACGTTTTTATCACT
CTCAAAATCTCCATTAGTGTTCCTGAATCTCACAAAAACTAGCATTGCCAAGTTAGAATATAGGATCTTT
TCTTCTCTGGAACATCTGGAGATACTTGATATAGGCCTAAACAAGATGGAGCAAAACATAAGTGGCTATG
AGTTTCAAGGTCTTAAAAGCATTAAAACAATTTATCTTTCTTACAATAAGCATTTGGCCTTAGCAAGCAC
TTCATTTAGTTTTGTTCCAACTCTTGAAAAGCTGAACCTTAGAAAAACAGCATTGACATTTAAAGTCGAG
AGCACATCTGCCTTTAGTTGTCTGAGGAATCTCACGTTTTTGGACCTTGGGAACAACAATATTGCTAACA
TAGGGGAAGATTTCTTTTCTGGTCTTCATAACCTTCGAATACTCAATCTACAGCATAACAACCTTGCTCG
ACTGTGGAAAAAAGCTAATCCTGGAGGACCTGTTTTATTTCTGAAAGGTCTTCAGAATTTGGAAATACTT
GACTTACTGTCCAATGGGTTTGATGAGATTCCTACTAAAGCTTTCAAAGGTCTTTCAAATTTAAACATAC
TGGATTTGGGGGAAAATAATTTGTATTTACTGCCACCATCTCTATTTGAAGATCAAGGCTCACTTGAATC
ACTGGATCTTCATAAGAATCTGATAACATCAGTTGAGCCAAATACATTCCAAAATGTTTTCATCAACCTT
AAAATGTTTAATATGGGTCTAAACCCCTTTGACTGTACTTGTGAAAGCATTGCTTGGTTTTCTAACTGGC
TAAATACAACAAATACAAGTGTCATAGGACAGAGCACACAGTATGTTTGCAATACACCTAGTAAATACCA
TGGCATTTTTGTGGAAAAATTTGATAGCGCTCCCTGCAAGGACACAGCTCCTTTTAAAGCAGTATTTATG
CTCACCTTCTCGGTTACAAGCTGCTTTCTATTTTTGGTTTTGTTCCTACATTTTCAAGGCTGGAGAATAC
AGTTGTACTGGAATGTTTTGGTTAACAAGATTCTTGGTTTTAAAGTAATTGATCCAGGTGACCAAAACTT
TACATATGATGCTTATATCATTCACGCTAACAAAGACATGGATTGGGTTTACAAATATTTGCTTCCATTT
GAAAAAGATGTTACTTGGCAGCTTAAGTTCTGCTTTGAGGAAAGAGACTTTGAAGCTGGATTACCGATTC
CAACGTTAATAGTCAACAGCATCAGAAGAAGCAGGAAAATTATTTTTGTTATTTCCGAAGATTTTCTGAC
TGACAATTGGTGTAGAAGGTTCAAGACACAACAAGCCGTTCAGCAAGCCATTGAGCGAAGTCGTGATTCT
ATCATTCTCTTGTTTGTTGAAGATATTGCAGACTACAAACTAAGCGACAGCATAAACCTACGAAGAGGGA
TGTTCAAGTCCCGCTGTATTCTAGAATGGCCTGCTCACAAGGAAAGATTAAATGCTTTCAAAGAAAAATT
TAAAATAGCTTTAGGCTCAACTAATGTGGCTAATTAA
>Q.sTLR4
ATGGACCAATTTTGGGCTTTACTCTTCCACCTCTGCCTTCTATTGAACACTGCTTGGAGCTGCTGCCAAT
CGGAAATTCATCAGCTATCCGTAAACTGTTGTAACTGCAACTTATCCACCGTTCCCGCGGATTTGCCTAA
AGAGACGGAGAGCCTAGATCTTAGCTTTAATCCTCTTAGACATATCAGTGGTTTGGCGAGACTTTCCCGA
CTCCAGATTCTCGATCTTACAAGGTGTGGTATAACTTCAATAGAAGACAATACATTTGCTGGCCTCGGCA
CTTTGCATACTTTAATCCTCACCGGAAACCCAATCAACCATTGGTCCCAAGTGGCCTTCGCTGGTCTCTC
TTCTATAACAAAACTTGTTGTCGTGGAGACATCTCTTGCATCCCTTTCCGATCTTCGCGTAGAGCATCTC
CGATCGCTACAGGAATTAAATGCTGCAAAAAACCAGATCAGCCGCCTCTACGTCCCCTCCTTCTTACTTC
ATCTTCATACTCTCAATCTGCGTGCCAACCATATCGCTGAGATCACCCGGGAAGATGTGGAAAACCTACG
ACGTGCCGACACATCGAACCTCAGCCTCATATTGTCCCAGAATCCCATCCACGCCATTGATCCCGGTGCT
TTTCGGCTCGTGGCCCTCCAACTGCTACACCTAAAAGGTTGCTTTTCTCACGGAGATGTTATGAAGGCCT
GCTTAAACGCCCTCTCGGGTCTTCAAGTGCAAAAGCTAGTGCTTGGACAGTATAGGATGTACCCTACGCA
GATTTACTTCCAGCAAAATCTTTTTGAAGGATTGTGCGGGGTGGACGTCGAGGAGCTGACGATTAATCAC
ATCTCGGTTGAGAATACTTCGACTTTTTTCGACTGTATGGAAAACATCACGTCTCTGCGTTTCACCCACG
CCAGCTTGTACGGCTTCAATAATGGTCCTTTTACTTCCAATATGAAGAGGTTTGAGCTCCAAAAAACATT
CGTCAGCACGGTACCTTCCTTCATCTTTTCAAAGTTCAAGCAACTCAAGGAGATCCGGATAACGAACAAC
GAACGGCTCACCACCTTCCACCATTCACTGCTTGGAGTGAACACACTCGAGGTGCTAGATTTGAGTAATA
ATAAGCTGATGATGGTGGAGTGCTGTGATAAGCATATTCCCGGGACGTCCCTCAAACATCTGGATTTGAG
TTATAATTCGTACATCGGCCTGAGGAGTCTTTTTCTGGATATGCCCCACCTTCTGTCGCTAAATCTGAGT
CACTCCAAGGTGGACAGTGTCGGACAGTTTCCAGTATTTATGTCTCTGAACAATCTGACCCATCTTGATC
TGTCCTACACGTCGTGCCATTTCATAATTCACTGTTCTTTCTGTGGACTCTACAATCTGGTGGAGCTCCG
TGTATCTCATACCACATTTGCCCCTGACGTATTGGGCTCCGTGTTCCATAACTTAAGTAGCCTTCGTCTC
CTTGACATGTCCTCTTGCGACGTACAGCATCTACCCAACAAGACGTTCGAACACCTCAAAGGGTTGCAAG
TCCTGGACCTGAGCAAGAACAAGTTGATAGAACTCACGCCACCGGTTCTGCTCTCTCTTTCCGGTCTACG
GCACTTCAATGTCAGCGGTAATAACATCCAGGGTTTGCCTAACGAGACGCTCCAGGTTTTATCAAGAAGC
TTAGCGAAAGTAGACCTTGCATGGAACCCCTATGACTGTTCTTGCACCCAGGAGCAATTTTTGGTGTGGG
TCAATGAGCAAAGCGCCAACGATCTAAACTTCAGTACTCATATGATGTGCAAGACACCGGAACACCTCCA
GGGCTCGCTACTTAGGGAAGTCCACTTGAACTGCAGCTGGACTCTCATATATATCAGCCTGTTGGTCATC
GTCGCCATTATGTTTCTTGCCTTGCTGATGTACCACCTCTACTTTAAATACTGCTTCCTGTTTTTTTGCT
TTTGCCGCAAAGACTACAAAAAGTCGGTGACCGAGAAAATCTACGACGCTTTCGTCATACACTCCAGTTT
AGACGAGGAATGGGTAAGGCAAGAGCTGCTCCCGGAACTGGAACACGGCGTCCCGTCTTTTCGGCTTTGC
GTCCATTTTAGGAACTTCGAAGCGGGCAAGCTGATCTTGGAAAACATTTTCTACAACGGCATTTGTTGTA
GTCGCAACGCTCTCGTCATCCTCTCTCCGAGCTTTATCGAGAGCAAGTGGTGTTCTTTTGAGCTAAAGTT
GGCCATGTTCTGGACCTTCTTGGAGAACCAGTGCGGAGTCATTCTTATCCTACTGAAACCCGTCACGGAA
GAGCAGCTTAAATATATGTACGTTCTGAGGAAGCATCTCAGCAGCAACACGTACCTCAAATGGGACGATG
ACCAAAAAAGCAAGAAATTGTTCTGGAAACGCTTGAGGCAGGCATTGGAGCCAGGTCAGAGGGTGGCTGT
TCCGCTTCTGGGTCGTAATAGTGCGGAAATATGTCAATGGCAGAATAAACAGAACAAAGAGACGACACAACTGTAA
>Q.sTLR5
ATGCTGGTCCTTTATCTTAATGGTCAGGAAACTAAGACGCTTACAATACATAAGAACAGCTTCAGAAATTTAC
CAAACCTCCTTACTTTAGATTTATCGTATAATATAATGCTGGTATTGGACCAAGATGCCTTTGCCAGCTT
GTCCAAACTTCAAACTCTTCTGTTGACCTCAAACAATCTAAACAGCTCCATTCTGGAAAATGACTATTTT
AAGGATCTGCTTAATTTGGAGTTAGTGAAGCTGACTTTTAATCAGATAACATATCTAAAGCCCAACCCCC
TGTTTTATCGTTTGCACAACTTTAAAATGCTAATCTTAACAGACAACAAAATAACCAGAATTTGTGAGGG
AGATCTTCACAGCTTTGAGCTGAAGACTTTTACTCTCTTTGATCTTTCAAATAATAACCTAGGTTGGCTA
GATACCAGCGAATGGAACAAATGTGGAAATCCTTTCCGGAAAATTAATTTTGTCATGTTGGCCATGTCTA
GCACGGCATTAAATGAAATAACCATGAAATCGCTGAGCAGTGCTTTAAATGGAACCAAAATTCAACAGTT
ACAACTTAGTAATCACTTAATGGGCCCTGGGTTTGGCTATCAGAACTTCAAGGATCCAGATAATTCAACT
TTCGCAGGTTTGGTCAACAGTGATCTTCAGGTTCTGAACATGTCACAAGGATCCATCTTTTCTCTGAAGC
CTTTTGTGTTTGCAAATCTTTCCAGCTTGCTAATACTTGACCTCTCAAGGAATAAAATAAATCGCATTGA
ACCAAATGCCTTTCAAGGGCTGCACCAACTTCTTTTCCTACATCTTTCTAACAATTTATTGGGGGAAATA
TACACTAATACGTTTGATGGCCTCACAAATATAAATCAAATTTCCTTAAAAGACAATCATATAGGGCCAA
TTCAACACGACTCTTTTATGAAGCTTCTGCATTTAAAACAAGTAGACCTGCGTGGCAATGCCATTATGTC
TGTTGTATTTTGTGAAAGTATAAAGTCCATTTATTTTCTAAATCTGAGGGAGAACAAGCTAAAAAAAATT
GACAGCGATCCATTGAAATCTGAAATAATTGACTTAGCGGAGAATCAGTTGGAAGACCTTGGAGTACTGC
ACAAGTTTCTACAGTACCCCAACCTAACTGCGATCTCTTTGAAACAAAATCGATTGTCCACCTGTTATCC
TTTCCACCAAATCCCAACAAACAATTCCCTCTCCTACCTAGATCTGTCTAATAATATGATACAACTAATT
TGGGGAAATGCACAGTGCCTTGACGTGTTTCGCAACCTATCTGCTCTTAGGAATTTATATCTCTCCAACA
ACTACCTTCGGTTTCTTCCAGATGGCGTTTTTATGGAACTGACCTCTTTGGAACACCTCAACTTGTCTTC
TAACTATCTAAAGCATCTTACACCAGGTGTTTTCCCCCGAGATTTGGTGACTTTAGATATTTCATACAAC
CAGCTGCTTTCACCAAACCCAGAAGTTTTTTTCACTGTGAAGACCCTTAGCATTGGGTTTAACCAGTTCA
TCTGTGACTGCACCCTTGTAAATTTTCTATCATGGTTAAACCAAACTAACACTACCGTGGAAGATCCTCC
TAATATTTTCTGCTCCTACCCTGAACATTTTATGTACACATCTCTTTATGTTCTATCATACGAAGACTGT
GATGAGGAAATATTGATAAGGCATCTTAGGTTTTCTTTGTTTGTGTTTACCTTTATTGTTCTTGTAACTT
TTTTGACCTCTGTGATTATATACAAATACTTCAGAGGAGTTTTCTTTGGTCTCTATAAGAGGCTGGTATT
CTCTGTGCTTGAGGAAAAGACCGAAGAGGAAAATATACACAAATACGATGCCTATTTGTGTTACACTCAA
AAGGATTTCCAGTGGGTGGAAAATGTCTTTCTCAAAAACCTGGATTCGGAGTACTGTGAAAGCAACCGGT
TCAATCTGTGTTTTGAGGAAAGGAACTTTACACCTGGGGAAGATCATATCGTAAATATTCGTGATGCCAT
CTGGAACAGCAAGAAGACCATTTGTATTGTGACCAAGCAATTCTTGAAGGACGGGTGGTGCGTGGAAGCT
TTTAACTATGCACAAAGCCGCTATTTTACCGATTTGAAGGACATACTTATCATGGTGGTGGTTGGGTCAC
TCTCAGACTACCAATTAAGAAAATACAATCCAATACGGACTTATATACAAAGGTGTCAGTATTTAAAATG
GCCTGAGGAGTACCAGGATGTAGACTGGTTTCTAGGCAGACTTTCCTACAAAATATTGCAGAAGGAAAAG
GTAGACGACAAAGAGGTTAAAGTTGCATCAGTATCGTCTACGCTAGAGCTACAGCAAATAGTACCAGTGT
CCTGA
>Q.sTLR5L
ATGGCCCTTCCACCTGTCTTCTTGCTGCTTGCCACGCTGTCTTCTACAGTTTTGATGTCTTATTCTTCAG
AGTGTAACATGTTTATGGCCCAATCTCGCTCCGTTTATTCCTGCCAGGCCCAAGGCTTGTTATCAGTTCC
CGATGCTCCTCCAGACATCCAAGTACTTTTGCTGACTTTTAACCGTATCTCGTCCATTTCAAATGACTCC
TTCCCGACCCTCCCAAAGCTCCAAGGCCTGTCATTGGGGGGCCAGAACATAAAAGGGCCTTTTCACGTAG
GGAACAGTGCTTTCTACAACCTACCTAACCTTAATACTCTTGACCTTGGAGGTAACCGCAACGTCAGCCT
GCATCCAGAAGCCTTCAAAGGTCTGTTTCAACTTGAAGTCCTTCTTCTAGACTCTAATGGACTCGATGAA
TCTGTTTTAGAATCCAGTTTGTTTAGTGAACTGTTCTCTCTCAGGAAGCTTGATCTTTCTTATAACAACA
TTCACCGGCTTCAACCAGATCCCAGTTTTCTAAGGCTGAACTCCTTTTCTTCCCTCATTTTAAAATTCAA
CAAAATCCATGAAGTGTGTGGAAATGACCTCCAGAACTTTAGAGGAAGAAGACTGGAGCTCCTTGACCTC
TCATATAATCCGCTACAAGTGTCCAATACGTCCCTTTGTGCTAACCCTTTTGTGAACATAACCTTGGGCA
CCCTAGATATATCATTAATGAGCTGGAATGCAGAGAAGTTTGGACAATTTTTCAGGACAATTTCAGGTAC
TCTGGTAAAGAATGTTAAGATGAGTCATAGTGCTGTGCTGGGAAGCGGATTTGGATTTAGGAATATAAAA
AACCCAGATAACCATACTTTTGAAGGTCTCAACTCAAGTAATGTTTATCATCTTGACGTGTCCCATAGTT
TTGTGTCACAGCTAAACCCTGGTGTATTTTCTGCTTTTTCCAAGCTATTGTCCCTTGATCTGTCTTTTAA
CAAAATTAGCAGAATCAGCAAAGGATCATTTGCAGGTCTAACAGGACTGGCGAGCCTTAATATTTCTGGA
AATATCCTTGGAGACATTACAGTCAACAGTTTTGAAAGTCTGTGGGCTTCCCCTCTTCAAACCCTGGATC
TTAGTGTAAATAATATTGGAGCTATCCAGTTTGGAGCAATGGATGGTCTTGTCTCTCTATCAACCCTGAA
CTTAAGGGACAATGCTCTACAGAATATACCTCAAGGTAAACTTCCAGCTTTAACCTTAGTACTGTTTAAA
CAAAACCGCATCTCAGACACCTATGGCCTAACCTCCTTCTGCCCTAACTGCACTTTCCTGGATCTTTCAA
GCAACCGACTAACTGATCTGAGGTCCTTGTGGGATATTCTAGAGTTGAAATCTCTGAAAAATCTGCTATT
GAGTAGTAATAAACTTTCCCGTTGTTCTGCTGCTAGCAAATCCATAAGCAAGTCTAAGCTGCAATATTTG
GATCTGTCTGATAATGATCTGGGACAGGTTTGGAACTCCGGACAGTGCTCAGACATCTTTACAAATCTGG
AGTTGCTTGAAATTCTTAGCCTCTCAAAGAATCACATCTACTCCATACCTGAAAAGTTGTTCAGTGGTTT
AAAGAGCCTAAGTTTTCTAGATCTATCTAGAAATACCCTCAGACTTATCCAAGGAGAACTCTTCACTGGC
CTTAAAGAACTGAAAACCCTAAATCTAGGCAGCAACAATCTTGTTACACTCTCCTCTTCCAATTTTCAAT
CTCTGACTTCCTTGCAGACCCTTGATCTGTCACAAGTGACACCTGTATGTACCTGTGGTTTAAGTGACTT
CTGGAACTGGATGAGAACAACTAATGTCACAGTGAATGTCAGACCAAGTGGTGAGCTAACTTGTCTTAGG
TTATCCTCGCCTATTCAGGAGATGTCACTGTTGGACTATTTTAACGAATGTTAG
>Q.sTLR6
ATGAAACAAACCACAAACAGATCTAAAGCATTCTGCCTGAGTTTGCTTCTGACATTCCTGTTTCTGCCCA
GCAACTTTGGTAACATCTGCACTGGATCTCAACCACATATCAATCCGTCTTTGGTCACGCAGCTGGATTT
AAGTCAGTGCAACATTAGCAGCCTTCAAGAAAGTGATTTCAAATTACACCCCAATTTACAGACGTTGGAC
CTCTCTCATAACCTTCTAGAGCAGTTAGACTTTTCAGTGTTCCAGTTTAATACCTTTCTAGAGGATTTAG
ACATCTCATACAACAACCTCCGCAATATAAACTGTAGCTCACTACAATTTATTACAGGCATCAAACGTCT
GATTATGTCCTACAATAACTTTGATGCAACCTATCTCTGCCAAGAATTTGGCTACTTGACAAAGTTAGAA
CATCTTGGATTGAGCAGCAAAAGGATTCAGAAAAATGATTTTGAAAACATTGCACTCCAAGAGCTTAAGA
GCGTATTTCTAGCACTTGAAGAACTGCAAGGATATTATCCTGGTAGTCTGAGGCTACTGAAAACAGAGAA
GTTACATGTCATATTACCCCAACGTGTCTTCTTTTTAATGGAATTATTTTTGTTTGATGTCTTTACCTCA
ACAACAACTCTGGAAATCTCTCAGTTTATATGTAAAGATTGCTCTTTGGAGGATATGTCTTTGATTGCCA
AAAAGGCAAATGTATCAACTCTAATTCTTAGCAATATTATAATACCATGGAGATACCTGAACAGACTTCT
AGAATGTTTGTGGAAGTCCTCAGTTAAAAATCTCTTCATCAATGGTATCACAATCATAGAAGATTTTGAT
TATATACCCATTAATGTCTCTGAAGGTTCAATAGAATCTTTATTCATTGAAAATGTTATGGTCCTGGTGT
TTGAATTTTATGACGACCACCCCTTGCTGATCTTTTCACAAATGTTTGTCCACAATTTGACTCTATCTAA
TGCAGAACTTACATTCTTCTTTTGTCCTCAATTTCCTAGCATTTTCCAGTCTCTAAACTTTGCAAATAAT
GGACTTACCGATGGTGTTTTTCAACAATGTAGATCTCTTCCAGTCCTGCAGTATCTTAACTTACACAATA
ACAAACTAGAGAGGCTTCTGAGCTTAAGCTCAATGACTTCAACTATGACTTCTCTGCAACATCTAGATGT
GAGCTTTAATACCTTGTACTATGACCAGAATGTACAATGTGAATGGTCAGAAAATCTGGTCTTCTTAAAT
TTGTCCAGAAACAAGCTAACAGAGTCAGTTTTTAAATGTCTGCCGAATAGTGTTGAAATACTGGATCTTT
CCCGCAACCAGATAAAAAGTATTTCTAAAGAAATTAAAATGTTAGCGGCATTAAAAGAAATAAATCTGGC
ATTAAACCAGCTAAGTAATATACCAGATTGCAGGCTCATGAGTAAGACCTTAAGGGTCCTAAATATAGAT
AATAATGGTATATTCTCTCCATCAGGGGAGCTTTTTCAGAGCTGCCTTAATGTAGAGAGCATAAGTGCTC
TAAACAATAATTTTGTTTGCAATTGTGAAATGCGGTCATTTATTAGCTCCATGCAGGCATTTAAAGGAGA
AATAGTAGGGTGGCCAACATCCTATAATTGCGAACTTCCTGAAGAATTTAGAGGAATCATTCTTAAGGAC
CTCCATCTTTCTGAAGTATCATGTAATTTATACCTTTTAATTGCCATTGTTGTAGGTTCAGTATTGGTTA
TTATATTTCTCCTAGGTTTTACATGTAAATATTTTGATTTACCTTGGTATTTGATTATGATTTTTAAGTG
GCTTAGAAGTAAATATAGGGTAAAGCAGGTTAATGTAACAGAGATCCAGAACAGCAAACTTTTTCATGGC
TTTATCTCATATAGCCAAAAAGATGGTGACTGGGTAAGAAATGTTTTGAGGCCAAGCCTGGAGAAAGATG
ATGGGTCAATAAGAATCTGTCTCCACGAAAGAGACTTTATTCCAGGTCAAACAATAATTGAAAACATCAT
CTGCTCCATAGAGAAAAGTTTTAAGTCTATCTTTGTCCTTTCCCCCAATTTCCTTCAGAGTGAATGGTGT
CATTATGAACTATTTTTTGCACAGCATTCTTTATTTGGCAAGAATTCTGACAACCTGATACTCATTTTAT
TGGAACCTATACCCCAATATCTTATTCCCAACAAATACAGCAAATTAAAAGCACTAATGAAGCAAAGAAC
TTACATGGAGTGGCCGAAGGAGAAAGCCAAACAAAGCCTTTTTTGGGCTAACCTCAGAGGAGCAATGGAA
ATAGACCTTCCTGTTCAGGAAGGGGAGTTATTTGAATAG
>Q.sTLR8
ATGTTAAGCCTGTTGAAGAACCTTTTGTGTGTTTTACTAATAAACCTTGGATTCTTTGGGATTTCCAATA
CAACTTCAACCAACAGAACTATACCATGTTCAATCATAGAGTATTCAAATTTTGTTACTTTTGACTGCAG
TGCTCGAAGTCTGAAAACAGTACCTTCACCTACCAACTACACATCAAACTCCATTGAACTTCTATTAAGT
CAAAACCTCATTGATACTATTTATAAACCCTCTTTCCAGGTTTGGAAGAACCTTACCAAAATAGACCTGA
ACTGGAACCACTATTCAAAGGCAAGACTTGATAACCAAAATATATGCAAAAGAGGTCTGGAGATCAATAA
TGAAACATTTGGCAATTTAACAAAACTAGAAATTCTTCTCATTGATCACAATTACTTATGTGAAATTCCC
AGTGGACTGCCGGACCATATTAAAATACTAAGTTTCCAGTATAACAACATTTTTTCAATTAATAAAACAA
GTCTCTCAAGATTCAAACATCTGAAGGAACTATACCTAGGACATAACTGTTACTATGGAAATCCATGTCC
AGGTGTTCTCAGTATTGAAAATGGAACATTTTCTGATCTCAAGGAGTTAACATTACTTAACCTGTCATTT
AACAACTTAAGCAGCGTGCCTCTATATCTGCCTTCATCACTAAAAGATCTCTACTTAAGCAATAATATAA
TAAAGGTTATTCACAGGGACGATTTCAAAAACTTAGTCAATTTGGAAGTTCTTTTCCTAAGTGCAAATTG
CCCAAGATGTTTTAATGCTCCATATACATGTATACCTTGCACTGGGAAAGGCTATCTTGAAATAGATGAT
TTTGCTTTCCAGTTCTTAAAAAATCTGACCGTGCTCCATCTTGATAGTACTTCACTTTATACTGTATCAA
AAACATGGTTTCAAAACACGACTCAGTTGAAAGTACTAAATCTTAGACTAAACTACTTAGTGAATGAAAT
GGCAACAGGAGACTTTTTTTCTTACTTACCGTCCTTAGAACTACTTGACTTGTCATATAACTACAATGTG
CAATCATATCCAAATAATATTAATATTTCTGACAATTTTTCTAAATTGGTATCCCTCAAACAGCTACATA
TACAAGGCTATGTTTTTAAAGCCATCACATCTAAAAACGTAGCTCCTCTTACAAAGCTAAACAAATTAGA
GATTATAAACCTTTCCGTTAATTTTGTTTTCAAGGTTGACTTTAAAGTGTTTAAAAAAATTCCAAACCTG
GCGATAATTTATTTGTCTGAAAATAGAATAACACCATTTTCAGAAAGCACCAACAAAAGTCAGGGACTAC
CAACATTTTACAAAAATCAGTTAACTGAATTACAGTCTGATTTCACATACAATGGTGAAGAACATACTAG
CAGAGTATCCCCAGGATTCATTACTCCCATTAACCATCTGGTAAAACCTCACTGTATTGCACGTGGTAAA
ACATTGGACCTAAGTCTGAATAGTATTTTTTTTATTGACCCAGAAGAATTCCTTCCTTTTTCTGATATAG
CATGTTTAAATTTGTCTTCAAATGGCATAGGTCAAGATTTAAATGGGATAGAATTTATCCACATGCCAAA
TCTAACATACTTGGATTTATCTTTCAATAAACTGGATTTTGCTTCCATCAATGCCTTTCAGGAACTGAAA
AAGTTGGAAGTGTTAGATGTGAGTTATAACAAGCACTATTTCATTGTGCAACGTGTAACTCATCACCTTA
AATTCATTGAAAATCTGCCCAAACTTGCCACTCTCAACTTAAGCTGGAATCAAATCTCCACTCTAACTGA
GCCCCAGATTAATAGCTTTTCCCTGAATGAATTAAGGTTTTCTGGAAACCGTCTGGATGTATTATGGAAA
AACGGTGACAAACGCTACCTAAATCTTTTCCTTAACTTTACAAATCTGTCAATTCTTGATATTTCTTACA
ACAGACTTCATTCCATACCCGAAGAAGCATTGTGTCGCCTGCCTGCAAATCTTACTGAGTTGTACTTGCA
TCATAATGAGCTAGTGTTTTTTGGTTGGAAAAACTTGACACTCTTTAATAACCTCAAGGTTCTTGACCTT
AGTCACAACAAGATTACAATGATAATACCACATTTGAGCAATTATACAAAATCACTGGAGACTCTTATCA
TCAATAAAAATGACATTCAAACTTTGGCGAATGCATTTCTCATCAATCTACATAGCCTCATCAACCTTGA
TTTAAGTTTCAATCATATTCAACAAATAAGTAAATCCGTGTTTTTGTCTGGCGATGGTAACTATTTGAAA
GTTTTAAAACTGAAAGGAAACCCCTTTGATTGTACTTGTGAAATTGTTGACTTCATAAACTGGATCAATA
GGAACGATGTAAATATTCCACGGCTGGCCACAGATGTCACCTGTGCCACTCCAGGTAAATGGAAAAAGCA
TGGAATTATCACTTTTGACATACACGCCTGTAATGTGGATTTCATAGCATTGCTGCTGTTTCTTGTGTCT
TTTGTCCTAATCATTCCATTGACTGTGTTGCCAGTGATGAGTAATTTATTTTACTGGGATATATGGTATA
TATACCACTGGTGTATGGCAAGGCTAAAGTATAGCAAAGTCGCTAGTTCAGAAAGTATATATGATGTATT
TATCACATATGATGAGAAAGACCAAGCTGTCAGTGACTGGGTCTTTAATGAACTATGTCACCAGTTGGAG
AACAAAGGAGGCAAACACATACTTCTCTGCTTAGAGGAAAGAGACTGGGAGCCAGGAAAGGCTGTTATTG
ATAACATTGCAGAAAGTATTAACCAAAGCCAAAAAACACTGTTTGTTCTCACTAAAAACTATGTGAAAAG
TGGAAAATTCAGAACTGCATTTTATTTAGCTATGCAAAAACTAATGGATGAAAATCAGGACGTGATAATC
ATAGTTTTACTACAGCCTGTTTTACAGCATTCCCAGTATCTCAGGCTGAGGAAAAACATTTGCAAAAGTT
CTATTCTGGAGTGGCCCAAAAATCCACATGCAGAAAGCTTATTCTGGCAAAAAATAAAAAATGTGCTACT
GACAGACAACATCAGTCGATACAATAGTCTCTACACTGATTCCATTGCTGTTGAGCGCTGA
>Q.sTLR7
ATGTTTTCATTACACACATCTGGATTACGGTTCCTTTTTTTCTACTTAATACTTTTATTTTTGCGAT
TACTAGCAGCCAGTTGGTTCCCTAAAACTTTACCTTGTGATGTGAAACTTAAGGGTACTTCTGTTATTGT
AAAGTGCACTAATCGTAGTCTAACAGAAATCCCACCACAAATACCTAGAAATACCACCAATTTGACATTG
AATATCAACCATATTGAAGAAATCACACCGGATTCATTTTCCCACTTTAGCAACCTGGTTGAAATTGGAT
TTAAATGTAACTGTATACCCATAAAATTAGGTCCTAAGGACCTCATTTGCACCCAGAAACTCTCTATTAA
GGATGACAGTTTTGCTTCACTACTTAAATTGCGCTCACTTTTTTTGGATGGTAATCAACTTTCACAATTT
CCAAGAGGCCTACCACCGGACCTACGACTTCTGAGTTTAGAAGCTAATACCATTATTTCAATTAAGAAGA
ACAACCTATCTGAAATTCGCAATATTGAGACGTTATATTTAGGACAGAACTGCTATTACAGGAATCCATG
TAACGTCAGTTTTCACATTGAAAAAGACACATTCAAAGATTTAACTCAATTAACACTTTTATCCCTGAAA
GCAAATAATCTGTCTTATGTGCCTGGAAGTTTTCCAGCCAGTCTCAAGGAACTATACATCTATAATAACA
GAATAGAGTCTATTCAAGAATATGATTTTCAGAACTTGACCAACTTGGAAGTTCTTGATTTAAGTGGAAA
TTGCCCTCGATGTTATAATACTCCATTTCCTTGTATTCCATGCCCAAACAATGCTCCAATCTTTATACAC
GAGGAAGCCTTTGATTCACTAAAAAGCTTACGCACTCTTCGTTTGCAAAGTAACTCTCTTCGCAATATCC
CAGGTAGATGGTTTCAAAACATTCATAATCTTCAAGTACTTGACCTCTCTCAAAATTTTCTAGCTCATGA
AATTAGGGAAGCAAAATTTTTGCTACATGTACCAACACTGAAAACATTAGATTTTTCATTCAACTATGAG
CCTCAGCAATATCAACTGGAATTGCAGTTACCCAAAATATTTTCCAGTTTAAAATCTTTGGAAACTTTGA
GAATCCGTGGATATGTTTTTCAAGAACTGAGGAAAAGTAACCTTGAGCCATTGGTGGATTTAAAAAATCT
TACTGTTTTGGATCTTGGCACAAATTTTATCAAAGCAGCAGACTTTAGCTTGTTTCAGCATTTTAGTTCA
TTAAAAACAATAGCACTTGCTAATAATATCATTTCCCCAGCAGATAACCCGACTGTTTCCTCCTGCTCAA
ATATCAAATCATCTTCTACACAATATAATTATGCACCATTTCGAGATGTCCATTATTTTGATTATGATGA
TCAAGCACATCGCTGTAAACTTAATGTGAATGAGGGATCAAGATCTCAAACACCAGCAACTAAAAAGTGT
CAAGCATATGGTCAGATGTTAGACTTAAGCCAAAACAATATTTTTTTCATCAGAACTAGTGACTTTAAAG
ATCTTAGCTTTATAAAATGCCTTAACATGTCAGGTAATGTAATTAGTCAGCCACTGAATGGAACAGAGTT
TGCAAGCTTAAAACATTTAAAATATTTAGATTTTTCTAACAATCGCGTTGATCTTCTCCTTTCAAGTGCA
TTTGAGGGACTTCAAGAATTGGAGGTCTTAGATCTTAGCTTCAACCAACATTATTTCCTAGCTGAAGGGA
TAACACATATGCTAAACTTCACAGCCAACCTACGACACCTAAAGAAGCTAAAGATGAACTGGAATGAAAT
ATCAACTTCAACCAGCTATGAAATGGTGAGTCAGTCAATCCAAAACCTGGAATTCAAAGGAAACCGTTTA
GATATTTTATGGAGTGATGGAGATACAAGATACACAAATTTCTTTAAAAATTTAACAGCACTGCTTACAT
TAGACATTTCCTATAACGCGCTAACATTTATTCCTTCTAACGTATTTGAGGGTTTGCCTGCTAATCTTAG
TAGACTTTACCTGGCTAATAACAATTTTAAGATTTTCAGCTGGGAAATGCTATGTCAGTTAGGAAAACTT
AAACTTTTAGATCTCAGCAATAACCATTTGACTGCTGTGCCATTTGAACCAAGTAACTGCACTCATTCTA
TTAAAACACTGATATTAAGCAACAACAAAATAAAAAATATAACTTTAAACTTTCTCAGAAATGCAGTGAG
CCTGAAATATCTGGACTTAAGTTACAACAAAATCAGTTTTATTGGCAAATCCACTTTTCCTGATAACATT
CTTTCAAACCTAGTGGAACTTTTTATACATGATAACCCATTTAATTGTAATTGTGATCTTGTGTGGTTTG
TTTCTTGGATAAACAGCACAAATGTTATCATTCCATATCTGGTACCTGACGTGTCATGTGATGGACCTGG
TACACACAAAGGGAAGAGTCTATTATTCATGGATCTATATATGTGTGGAGTAGAACATTTGAATTTGGTT
TTGTTTTCATTTTCATCCTCACTTGTTATCTGCTTACTGGTGGTCTGCACTTCAAGTCACCTTTTCTACT
GGGATTTTTGGTACACATATCAATTACTGAAAGCCAAGATAAAAGGATATCAGAAACTGCCAAAGTTTTG
TTATGATGCTTTTATTGTATATGATAGCACAGACTATGCAGTATCAGACTGGATTTTTAATGAGTTAATT
ATAACTCTTGAAAAACAGGGAGAAAATATGTTTAACCTGTGCTTAGAAGAAAGAGACTGGCTGCCTGGAA
AACCGTTTTTGGATAATCTTTCAGAAAGTATCCAGCTCAGTAGAAAAACTGTGTTTGTGCTTACAGATAA
GTATGTCACAAGTGGACATTTTAAGACGGCCTTCTACATAGCACACCAACGCCTTATTGAGGAAAAAGTG
GATGTCGTCATTTTTATATTGCTTGAGAAAACTTTACAGAAATCCAGGTACCTTCGACTGAGGAAGAGGC
TCTGTGGCAACTCTGTTTTATACTGGCCTACTAATCCTAACACCCACATTTATTTTTGGAACTGTTTCAA
AAATGCATTAAGAACAGATAACAAAATGGCATATGACAGACTTTTTAAAGATAATATATAA
>Q.sTLR13a
ATGCCTAATCTAACAGGACTCAATGTGATGAGAAATAATCTGTGTTCAATAAATGGAAGTGCCTTCAATC
ATGTACCTAAGTTATCAGATGTTACCTTTGATGAAAACCCTTTAAATTTATCAGTACTTCTTCAAATAGA
AATCCCCAACTTGACTGAACTTCACTGGTCAAGCATGAGACCTGCACTTGACTCTGACCTTTCTATTGCT
TGCCGGGTTTTTCAGTCTTTTCCTGAGTTAAAGATGTTGGATATCAAGCATTCAAAGATCTCTGTTTCAA
AACTGCACATCATTGGTGGGTGCACTAACCTAACGTCACTTATTCTTTCAACAAGTGCACTTGATCACCT
AGTAAGCACAGAACTTCAGGCTTTCAAGTACCTTGAAGTTTTGCATCTTGACAAGTGTAAACTCAGAATG
ATTCATAATACTACATGGATTGGTTTGGAAGCCCTTCATACCTTAATCCTTGAAAGAAATGCTCTATCAA
ACTTACCAGATTTCTTGTTCAGTCCTTTAAGCAATCTTCGGTATTTGGACTTGTCAAAAAATCACTTAAC
CTACATCAACCAAGAAGCATTTAAAAGTTTACATAAACTAACTCACCTCATTCTGAGAAGCTGCCAAATT
GCAGTTATTACCCATGACAGTTTTGATCATTTATGGAATCTCAGGTACTTGGATGTGCAAGAGAATAGCA
TATCAAAGGTAAAGAGTAGGTCTTTTAAAAAGCTGAACAGGCTTCAGACACTTTTACTGTCAGGGAACAA
AATTCACACAATACAGAAGTTTGGATTAGAAGGACTTAAGTCATTGGAAACTCTTTCTTTATCTAAAAAT
AACATTTACAGATTAACGGATAATATTTTTACAGGGTTGAAATTTCTAATATATTTAAATATAAGCAGAA
ACGAGTTGTCTTTCAATAAACATTACTCTAGGAGACCATTTGAGATGCTAAAGGTCTTAGAAACCTTGGA
TTTAAGCTACCAGGTTCGTCGTTATGAAGACAGTGTCCCAGAAACACTGTTTGAAGGCCTGGGTTCCCTT
AAAAAACTTGACATGAGAGGTATTCCTGTCTCTTATTTCACAAATGTGTCATTTTTCCCTTTAACAAATT
TGACTAATTTGGATTTGTCAGAATCCTTTCAAGAGTCAGAACAACATTCCACAGTTGATTTTATGCACAA
ATTTTCCCAGTTAAGATATCTTACCCTGGACAACAACAACATCCAAGACCTACCAGAAGATATGTTTGCT
CATTTTACAACCTTAGAGAACTTATCATTGAGGAACAACAAACTTAGGAACATTAGTCAGAAACTTTTGA
CACCTTTGACTAACTTAAGTTATTTTGATGCCTCTATGAATCCTCTTTCCTGTTCCTGTGAAAACTATTG
GTTCCAGAATTGGTCACAATTCAACATTGAAGTTCAAGTACCCTTTATACTATCATACAGCTGTTTTGGC
CAAGTAGCACGTGACGTAAATTTTGTAAACCAGGACCTCAGCTTTTGTGGAACTGATATCTCTGTGTTCT
TTTTCTTTGGAAGCTTTAGTTTAACTTTGCTCTTCATGGTGACAAGTCTTGTGATGATGAAGCTGAAGTG
GTCCATACATTACTTTTACTACATGGCCAGAGCATGGTGGCAATGGAAGCTGCAAAAGGAGGACAGAATT
TACAAGTATGATGCTTACATTTCATACTGCTCTGATGATGAAGAATGGGTCATGAAGGAATTATTATTTC
ATTTGGAATGCCAGGGCAGACGGAAATATAAAATATGCTTCAAACCTAGAGATTTTATTCCTGGGGTATA
CCATATTGACAACATTCAGGATGCCATAAATAATAGTCGGAAAACCTTATGTGTAATCAGCAGAAATTAC
CTTGAAAGCCAGTGGTGCAGAATGGAAATTGAAATGGCTTGTTCTAAAGTCTTCTACCAAAGAGAGGATG
TACTGCTTGTTGTATTTTTGGAAAATATTCCAGATTACAGACTTTCTGCCTACCACAAGCTAAGGAAGCT
GATCAAGCAGAATACATACATTAACCTTCCTGAAGATCCTCAGGGCCATGAATTGTTCTGGTTCAAGCTG
CGAAAAGCATTAGACGTTGGGGCATATGAAGAGGACACTATACAGCTCTCTCTGGCTAACTGA
>Q.sTLR13b
ATGAGCTATCATTATTCACTCAAGCACATCATTGTCATGCTCACCATCACACTGCATTCTGCACCACCAA
TAAAAGCCTTTGGATATGCCAAGTGTTTTCTGACCTATAAGAACAGAGAATATGCAAACTGCATAGAACA
AGGAGTTGTGGATTTAACAAAATCCATTCAGCATCTTCCAAATCAAACATTGTGGTTAAATGTATCACTA
AATCATATTACTGTATTAGAACACAAAGTTTTTTCACACTTATCTAAACTTCTAGAACTTCGGCTGAATA
GAAATCAAATTAGCACAATCCATTCTGGAGCTTTTTACAATTTATACGATCTTTATTATCTGGACCTCAG
CAATAATTTAATACAGTCATTGCAAAATGTGGGCATAAAAGACTTGACAAGCCTACAAATTCTTCACCTT
AGCAATAATAAGATAAACACAATAGAAAATGTACAATTTAATCCTTTAAATGTTTTACAAGAACTTGATC
TGTCTTTCAATCAAATTTCAGATTTCAGATCTGTGGCTGAAGGAGTGAAACACTTCAACATGTTGTACAA
TTTGAATATGAGCTCCAATTCTATAGCTGATTTACGAAGTAACAAAACTCTGTTGGTCCTATCATCACTG
AACTTTTTAGATCTAAGCAAGAATTTGATTTCAATATTAGATCTTAGTGAATTTTATATGCCTAATCTAA
CAGGACTCAATGTGATGAGAAATAATCTGTGTTCAATAAATGGAAGTGCCTTCAATCATGTACCTAAGTT
ATCAGATGTTACCTTTGATGAAAACCCTTTAAATTTATCAGTACTTCTTCAAATAGAAATCCCCAACTTG
ACTGAACTTCACTGGTCAAGCATGAGACCTGCACTTGACCCTGACCTTTCTGTTGCTTGCCAGGTTTTTC
AGTCTTTTCCTGAGTTAAAGATGTTGGATATCAAGCATTCAAAGATCTCTGTTTCAAAACTGCACATCAT
TGGTGGGTGCACTAACCTAACGTCACTCATTCTTTCAACAAGTGCACTTGATCACCTAGTAAGCACAGAA
CTTCAGGCTTTCAAGTACCTTGAAGTTTTGCATCTTGACAAGTGTAAACTCAAAATGATTCATAATACTA
CATGGATTGGTTTGGAAGCCCTTCGTACCTTAATCCTTGAAAGAAATGCTCTATCAAACTTACCAGATTT
CTTGTTCAGTCCTTTAAGCAATCTTCGGTATTTGGACTTGTCAAAAAATCACTTAACCTACATCAACCAA
GAAGCATTTAAAAGTTTACATAAACTAACTCACCTTATTCTGAGAAGCTGCCAAATTGCAGTTATTACCC
AGGACAGTTTTTATCATTTATGGAATCTCAGGTACTTGGATGTGCAAGAGAATATCATATCACTGGTGAA
GAATAGGTCTTTTAAAAAACTAAATAGGCTTCAGACTCTTTTATTGTCAGGGAACAATATTCACGCAATA
CAGAAGTTTGGATTAGAAGGACTTAAGTCATTGGAAACTCTTTCTTTATCTAAAAATAGCATTTACAGAT
TAAAAGATAATATTTTTACAGGGTTGAAATCGCTGATACATTTGAATATAAGCAGAAACCACTGGTCTTT
CAATAATAAATACTCTACGAGACCATTTGAGATGCTTAAGGTCTTAGAAACTTTGGACATAAGCTACCAG
GTTCGTCGTTATGATGACAGTGTCCCAGAAACACTCTTTAAAGGCCTGGGTTCCCTTAAAAAACTTAACA
TGAGAGGTATTCCTGTCTCTTATTTCACAAATGTGTCATTTTCCCATTTAACAAATTTGACTTATTTGGA
TTTGTCAAAATCCTTTCAAAAGTCTGATCAGTATTCCATAGTTGAGTTTATTCGCAAATTTCCCCAATTA
AGATATCTTACCCTTGACAACAACAAAATCAAAGACCTACCAGAAGATACATTTGCTCATTTTACAACCT
TAGGGAAATTATCATTGAGGAACAACAATCTTAGGAACATTAGTCAGAAACTTTTGACACCTTTGGCTAA
CTTAAGTTATTTTGATGCCTCTATGAATCCTCTTTCCTGTTCCTGTGAAAACTATTGGTTCCAGAATTGG
TCAAAACTCAACACTGAAGTTCAAGTACCCTTTATACTATCATACAGCTGTTTTGGCCAAGTAGCACGTG
ACGTGAATTTTGTAAACCAGGACCTCAGCTTTTGTGGAACTGATATCTCTGTGTTATTTTTCTTTGGAAG
CTTTAGTTTAACTTTGCTCTTCATGGTGACAAGCCTTGTGACGATGAAGCTGAAGTGGTCCATACATTAC
TTTTACTACATGGCCAGAGCATGGTGGCAATGGAAGCTGCAAAAGGAGGACAGAATTTACAAGTATGATG
CTTACATTTCATACTGCTCTGATGATGAAGAATGGGTCATGAAGGAATTATTATTTCATTTGGAATGCCA
GGGCAGACGGAAATATAAAATATGTTTCAAACCTAGAGATTTTATTCCTGGGGTATATCATATTGACAAC
ATTCAGAATGCCATAAATAATAGTCGGAAAACCTTATGTGTAATCAACAGAAATTACCTTGAAAGCCAGT
GGTGCAGAATGGAAATTGAAATGGCTTGTTCTAAAGTCTTCTACCAAAGAGAGGATGTACTGCTTGTTGT
ATTTTTGGAACATATTCCAGATTACAGACTTTCAGCCTACCACAAGCTAAGGAAACTGATCAAGCAGAAT
ACATACATTAACCTTCCTGAAGATCCTCAGGGCCATAAATTATTCTGGTTCAAGCTGCGGAAAGTATTAG
ACATTGGTGCATATGAAGAGGACACTATACAGCTCTCTGTGGATAACTGA
>Q.sTLR14a
ATGTTCCAGTCCATTGGGTGGTTGATGACCCTCATAGTCTTGATCGGAGCTTTGCCACGGTGCCAGGGGG
CTTGTGACGTCAGCACAGATGGAAGAATTGTCACCTGCAAAGGGCAGAACCTTAAACAGGTCCCTCAGAA
TCTCTCAGAGAGCCTGGAGTACCTGGACCTATCGTTTAACAAGCTTTCGGCAATAAGAGCAGAAGACTTT
GTCCAATATCCCAATCTACACACGTTAAACCTGAGCTACAACAATATCTCGTACATTGACGATGGAACAT
TTCAGTACAACGCACTTCTAAGAAACTTGAGTTTGTTTAATAACTCTCTCAGGGAGATTCCTCATTCTTC
TCTGGAAGATCTGGGAGACTTGCAGATCCTCGACTTGTCCAACAACTTCTACGAACGCGCCGCTCTGGAG
GATGTCTTCGGCACTCTGGTGAATCTGAAAGATTTGTCCGTAGGAGGTCCTCTGGTCTCCAGCATCTTAA
AAGATGACCTTGCTTCCATCCAAAACATCAGTTTTAATAGGTTTGCTTTGAAATCCAAGTCCAGCTTAGA
CTATTATGAACCCGGGGCCTTCTCATTCCTGGACACACAGAATTTGTGGCTTGACATCGCTGTGGACAAA
AACGCAACACTTTTGGGCGCCATGTTGAAGGATTTGACCAACAAATCCTTCACTAGCCTTCGTTTTCGAA
ACCTGTTTGAGTTGTCCTATTATGTGGGCATTGAGGATATATTTTCTTACCTTCCATATATTGATTTAAG
AGGCCTGGTCTTTTACAGAGGGAAATTCAATGAGAACCTCCTACGTCTGGTCTTGCAGAATGTCCAAGTC
TCTTCAATAAGGAATCTTTACCTGCTTTCCATCGATTTTGCCCGTTCGCCAAACGCCAATAAATCAGACG
TCACCATCGACAACTTAAATTTGGACAACCTGGTGATACAGGACGTCACCAACCCAGACATACTTCGATT
TGACTGGACGTTCACCTGGTTCAGCAAGGTCACTAGCCTCAGTATCATTAATGTGAACTTCAACTTTGTT
CCTTGCGATGCTTGGGACCAGATGACCAATGTGGTTGTGCTTAATATATCAGGAAACCGTCTCTTGGCCA
CGTACCTCTACAACCTGTTGTGTAGCGAAAATATTTTACCCAATATTGAGATATTTAATGCCAGCGACAA
TGTGATGCGCAGTCTGAAGACGCTTTCTTTGTTGACAGCTCGGTGGCCAAAACTCACCTACCTTGACCTT
CGATCAAACAACCTTGGGAGCCTCAACGAATCTTGTGTGTGGACGGCTAACATCAAAGTTCTTATTTTGA
GGGACAATTTGCTCCGGTACGAAGTGTTCCGCTGTCTACCTATAACAGTGGAATACTTGGACCTCTCCAA
TTCCCAGCTCGAGAGATTGAACATGCATTACTTTGACACGGCCACCAATTTGACAGAACTGATTCTTAGC
AACAATAAAATTAAGTTCATACCCTCCGGATGGCGCAGTCCCAACCTTCAGGTTTTGGCACTGGAAGGCA
ATTCCTTTGGAGTTATCGATCAGGGTTCTTTTCGAGATTTGCCCCAGTTGACACACTTGACAGCGGGCAA
CAATCCTTACCACTGTACATGTGACCTTTATGCCTTCATCACAGATGCTCTGAAAGAAGGGTCTTTGGTA
CTTGATGACTGGCCCGAAAATTATTACTGCTATTACCCCCCGTATTTGCTGGACACTAGAATTGAACACT
TCAGCCCTGGAAGGCTGGAGTGTAGTGTTGGCTTGGTGGTGGCCATATCTGCCGCGGTGACGGCTTTCGT
CGTCATTGTCTGCATGTTGTTGTGTTGGAGATTCAATGTACCATGGTACATTCGAGCGACTTGTCAAATA
ATCCAAATGAAATATCGGTCGCGGAAGGCAAAACACAGCAGAAACTATGAGTACCATGCCTTCATCTCTT
ACAGCTATTCGGACGCTGATTGGGTAAGAGGGGTTCTACTCCGTCATCTGGAGAACTCTGACCCACCCTA
CAGAATATGCATCCACGAGAGAGACTTTCTGCCAGGGAAATGGATCATCGATAACATCATAGAGAACATT
GAGAACAGCCGTAAGATCATCTTCATTCTGTCGCACAACTTCGTCAACAGCGAGTGGTGTAACTACGAGC
TGTACTTCGCCCACCAAAGGGCCATTGGCCACGCGTATGAAGACGTCATCCTGGTGGTCAAGGAAAGCGT
CAGTATGGAAGATCTGCCAAAAAGATTCCACAGGTTGCGAAAGATCCTTAGGACCAAAACCTATTTGGAG
TGGCCTATGGAGGAAAGCAGGCAACCCTTCTTCTGGGTCCAGCTCAAGAGCATCTTAGGGAAGGGCAGCT
CAAGCAATAAGGGGCAAGATAACTTATCTCTGGTCAATGAAACTGGTTTTGGAGGGCAGGAGAGCAACTC
CGAGGAAATGTCAACCTACACAGAGGACAGCAATGTGAATACAAGTGAAAACCAGACATGTTCTTATATTCTATGA
>Q.sTLR14b
ATGTTCCAGTTCATTGGGTGGTTGATGACCCTCATAGTCTTGATCGGAGCTTTGCCACGGTGCCAGGGAA
CTTGTGGCGTCAGCACAGATGGAAGAATTGTCACTTGCAAAGGACAGAACCTTAAACAGGTCCCTCAGAA
TCTCTCCGAGAACCTGGAGTACCTGGACCTATCATATAATATCATTTCAAAAATAGGGGCCGAGGACTTT
TTCCACTACCCCAATCTGCAAACGTTAAACCTGAGCTACAATAATATTTCACGCATCGAAAACAAAACAT
TTCAGTACAACGCACTTCTAAGGAACTTGAGTTTGTTTAATAACGCTCTCAGTGAGATTCCTCATTCTTC
CTTGGAAGATCTGGGAGAATTGGAGATCCTCGACTTGTCCAACAACCTCTACAAATGGGCTACTCTTGGG
GACGCTTTCTGGAATCTGGTGAACCTGAAAGAATTGTTCGTAGGAGGCCCTCTGGTCTCCGGCATCTTTA
AAGATGACTTTGCTTCCATCCAAAACATCAGTCTTAATAGATTTTCTTTGAAATCCAAGTCCAGCTTAGA
CTTTTACGAACCCGGAGCTTTCTTGGTGCTGGACACGCAGATTTTGTGGCTTGACATTGCTGTGGATACA
AACGCAACCCTACTGAGTGATATGTTGAAGGATTTGAAAAACAAGACCATCTCTAGCCTCCGTTTGCGAA
ACCTGTTTGGGTCGACGTGTTACATGGGCATCGAAGATATATTTTCCTATCTACCTTATATTGATTTAAG
AGACCTGGTCTTCTACAGAGGGATTTTCAATGAGAACCTCCTACGTCTGGTCTTGCAGAATGTCCAAGTA
TCTTCTGTACAGAACCTTTACCTGCTCTCTATTGATTTTGCCTCTTCTCCAAATGCCAACATATCGGATA
CCACCATTGTCAACCTAAATTTGGACAACCTGGTGATCCAAGACGTCACCAACCCAGATATACTTCAATT
TGACTGGACGTTCACCTGGTTCAGCAAGGTCACCAACCTCAGCATCACCAACGTGAACTTTAACTTTGTT
CCTTGCGATGCTTGGCACCAGATGACCAATCTGGTTGTGCTTAATATATCAGGAAACCGTCTCTTGGCCG
CGTACCTGTACAACCTGATGTGCAGGAACAACATGTTACCCAACATTGAGATATTCAATGCTAGCTCCAA
TGACATGCGCAGTCTGAAGACGCTTTCTTTGTTGACAGCTCGGTGGCCAAAACTCACCTACCTTGACCTT
AGATCAAACAACCTTGGGAGCCTCAACGAATCTTGTGTGTGGACATCTGACATTAAAGTGCTTATTTTGA
GGGACAATTTGCTGCGGTACGAAGTGTTCCGCTGTCTACCTACAACAGTGGAATACTTGGACCTCTCCAA
TTCTCACCTCGAGCAACTGGATATGCATTACTTTGACATGGCCACAAATTTGACAGAACTGATTCTTAGC
AACAATAAACTCAAGTTCATACCCTCCGGATGGCGCAGTCCCAACCTTCAGGTTTTGGCACTGGAATTCA
ATTCCTTTGGAGTTATTGATCAGGGTTCTTTTCGAGATTTGCCCCAGTTGACACACTTGACAATGGGCAA
CAATCCTTACCACTGTACATGTGACCTTTCTGCCTTCATCACAGACACTCTGAAAGAAAGGTCTTTGGTA
ATTGATGACTGGCCCGATAATTATCACTGCTATCACCCCCAGTATTTACTAAACACTAGAATTGAAGACT
TCAGCCCTGGAAGGCTGGAGTGTAATGTTGGCTTGGTGGTGGCCATATCTGCCGCGGTGACGGCTTTCGT
TGTCATTGTCTGCATGTTTTTGTGTTGGAGATTTAAGGCCCCATGGTACATTCGAGCGACTTGTCAAATA
ATCAAAACCAAATATCGGTCGCGGCGGAAGGCAAAACACAGCAGAAACTATGAGTACCATGCCTTCATCT
CTTACAGCTATTCGGACGCTGATTGGGTAAGAGGGGTTCTACTCCGTCATCTGGAGAACTCTGACCCACC
CTACAGAATATGCATCCACGAGAGAGACTTTCTGCCAGGGAAATGGATCATCGACAACATCATAGAGAAC
ATTGAGAACAGCCAAAAGATCATCTTCATTCTGTCACACAACTTCATCAACAGCGAGTGGTGTAACTACG
AGCTGTACTTCGCCCACCAAAGGGCCATTGGCCACGCGTATGAAGACGTCATCCTGGTGGTCAAGGAAAG
CGTCAGTATGGAAGATCTGCCAAAAAGATTCCACAGGTTGCGAAAGATCCTTAGGACCAAAACCTATTTG
GAGTGGCCAATGGAGGAAAGCAGGCAACCCTTCTTTTGGGTCCAGCTCAAGAGCATCTTAGCGAAGGGCA
GCTCAAGCAATAAGGGGCAAGATAACTTATCTCTGGTCATTGAAAATGCTAGAGTAAGGAAGAAGAGCAG
CTTCAAGGAAATGGCCACCCCTACAGAGGCCACTCCCACAGAGAACAGCAATGTGAATAATGCTGAAAAAGGACAAACATAG
>Q.sTLR19a
ATGGATTCATTCAGCATGATGGTGGCTTTGGTCATTTATTTCATTTGTGGTGGATCGTTCTGCTTGTGCC
TACTAAAGCAGAAATGCCAAGTACTTGAAAAGAAATATTTTGCCCCATTTCTGGATCTAAACTTCAATAA
GCGTGATGAATGCAAGGAGCTGAATTTCACTGTTGCAGCTTATTGTGACACGGTGGACAATCTCAGCAAG
ACCCTGAAGGAGATACCTGTGGAAACGGACTGGCTTTGCCTGACACGATACCAGGGTGTGGCTGTGCAGG
CAGAAGCATTCTCCAAACTCACAAACTTGAAAGCACTTTCTATCTCTGGAAGTGTGGCGTTCCTGCCAGG
GGCTTTCACTGGTCTTTCTCAACTCTCTGTCCTCTGGATAGAATCAGAAACTTTTCGTGAGGACATCACT
TTCTATGAGGATACATTTCGTGGTTTGTACACACTGCAAGAACTAAAACTATCTGGTATAGACTTCTCAT
CATTTAGCTTTTCAATATTTAACCATCTCCCTCAACTAGACCATCTGATACTACAAAACAACAATGTGAC
ACATCTGTCTAAACTAACAACATCCCTAGGAAGATCCAGAAATTTACCCAATTTACGCAAACTTTCAGTA
ATCAATAACATTCAGAATCTAACAGAAGAAGATTGCTTTAAATCACCATATCATGCGACTGATGGACAGA
TCGCACAGTATGTAGATTTCAATATCAGTTTCCTAGATTTGAGTGACAACCAATTTGTACAAATAGATAA
GAATTCTCTGTGCAATTTCCCACAGCTAGAGGTGTTTCAATCGATAAAATCTTTCGATGACATTGAACAA
ATATTGAAGTTGGGTATTAAAACCAGCAAAATTATTTCACTGACTCACTTTGAGAGCTTTACATTTGCAG
TTTGCAAATGTGCTTTGCAATTAAAAGTTGCAGAACTTCGGGTAACACAAGCCAGCTTACAGGAAATTGA
TACTTTCACTGGCTCATGTGAAACCCTAAGAAATTTAGACCTTTCCTATAATTTTATTAAAAGAATCAGC
TTAATGCAATTCCAGAGGTTAAATAACTTACTGTCGTTAAATTTAGCAAACAATAATTTGCAAAATCTAA
TCATCTGTAAGGATGAATTCACCCCAAGGATGCAATTAGTTTACCTCAATGCATCTAGCAACATGTTAAG
TAGACTTTATAAAGGACAGTTTGCCTGCTTAGGAAACCTTCAGATCTTGTCCTTAGAAAACAACAACATT
AATATCATTGAAGACTTGGCTCTCGATGGCTTATCTCACTTGGCTGTGTTAAATCTTCAGTATAATACCT
TATTCACCATTAGCAATTTTACATTTGCCAATCTGTTTTTGTTAACACATCTAAACTTATATGGGAATAT
GATAAATGATCACGGCTCTGATGTTTTCAAAGATCTTGAGAAACTTCAAGAACTAATGATGGCATATGAT
GTAGACGATTACTATTACTGGTTTAATTATCTTAATTTACCTCTGACACATCTGATGGTAGACACAAGAT
ATATGATACTTGAGGATAAATTTTATCATGGTTTTTCACAGCTAGAGGTTTTAGAGATGGAGGTATTGAA
GGTCTTTTCAAACTGTTCATCTCAGTATGTGTTTCATAGTGTTAAAGAGCTGTACCTAAAACATGTTGTA
GATTATGGCTGTTATATGCCTGAAACACACCCCCTCCTAACATTTATTAATCTTGAAAGATTTCACTACA
TTGGAAATCCTAAAGATTTTTCAGACACCACACTGAACTCTCTTAAGGATGTACCTTTAAAGTTTCTTTA
TCTGCAAGATACTGACAGACTCCTTAAATACGGTCAGGTGAATGTTTCTAAGATGTTTCAAGGGTTGTCA
CAGCTCAAAGTTTTACATTTACAGAATTCCGGAATCAATAACTTAGGTTCCAAAGACATGTTTATGGATC
TACGTCAACTGGAATTTCTGGTCATTGAAAACCAGGACATTGAACAAGTGAATGAAGCTGCTTTTGATTC
AATGCCTAATTTGAAGTATATTTATTTTGTGCAGACAACATTTCCTTGTAATTGTAAGTTCAAGGGGTTG
TTATCTTGGCTGGAATCTGGTACTAAAGTGTCCATTATTAATTTCCACAATCAGTCATGTCAGATTAACC
AAAACACCTCAAAACTGATTTCCTTCCTTCACAGTAACTGTCACACTGATTTGGATCTGATCATGTTTGC
AGTGACCTTTGTGTTCACACTGTTGTTCATGTGTACCTCTCTTTTCTATGAAAATATCTGGTGGTATATC
CTCTACTTGGTCTACCAGGTGAAATGCTGGCTGAACCACAGACACCAGGAAGGAGAGCATTATGATTATG
ATGTTTTTGTCTCGTACAATGCACACAATGAACTGTGGGTCACCGACAATCTTCTTCCTAGCCTGGAGCA
GAACGGTCCTCCTTTCTTCCGAGTGTGCATCCATAACCGGGATTTTGAGGTCGGAAGAGACATTGTGGAG
AACATCATGGACAGCATCTATAAGAGCAGATGGACAGTCTGTGTTATATCCCGCACTTACCTGCTCAGTA
ACTGGTGCTCCCTGGAGATGAGGATGGCCACATACAGGCTTTTCGCTGAGAGTAAGGACTCCCTCATCCT
GGTGTTCCTTGATGAGATCTCCAGAGAAGAGCTCCAGCATTACCATAGACTGACTAAACTGCTGGACAAG
AAGACTTACCTGGACTGGCCATGTGATGAGAAGGGACAGCAGCTCTTCTGGGCCAGATTACGGAAAGTCA
TTGCCAAGTCTGGAAGAAAGACTTCAATGAAGAGACGCTGA
>Q.sTLR19b
ATGAATATGTACAGCTTAATTTGTGCTTGGCTTCTCTACATGATTTCTGCTCATTTGTTTTGTCATTGTG
TGCTAAGACAGAACTGTCAGGTTCTGGAAAGGAAATATTTTGCACAGTTTATGGATCTGCGTTTCGACAG
ATGCAAAGAGTTTGAGGAATTACATTTTTCCATTGCAGTCCATTGTGACGGGGTGGCAAATCTTAATGTG
GCACTCAAAGAAGTTCCACTGGAAACAGATTGGCTTTGTCTAACTGATTATCGTGGAGTCACAATGAAAA
CTGATATGTTCTCTCGATTCACAAGCCTGAATGCTCTCTATATAGAAACAAGGAACGTTGCATTCCAACC
TGGTACCTTCAGTGGTCTTTCTCAACTAACTACTCTCAGGATCGGGGCAAAATCTGAGCTAAATAACATC
ACATTCCATAAGGATACTTTTTATGGATTAAATTCACTGCAAGAACTAAAAATATCTTATATACAGTTCT
CAGCATTCAATTTTTCAGTATTCAACCATCTTCATCTTTTGGACCATCTTATTCTGGAGGAGAACAATAT
CACTTATTTATCTGCAGTAACTGCATCACTGGGAACACTGACAAACTTAAAAAAACTGTCTGTAATTGGC
AATAATATTGAGAAACTTAGAAGAGCTGATTGTCTTACTTCACAAAATCCTATACGTTATGGACAGTTTG
TAGATTTTAACATCAGCCACCTTGATCTGAGCTCAAACGCAGTTTCCATGATTGAACAAAAGTCTCTATG
CAACTTTCCACACCTGGAGCTTTTGACAGTTGAAAAAAGTGGCATTGGAATTGAAAACCTGTATAAATCG
GGTATTAAGACAATTAAAACAATTTCGTTACAAAACAATGGACTTTATACATTTCAAATCTGTGCTTACG
CATCTCATTTTCAAGCAGAGGAACTTCTCCTTATGTTTTCGGCCATATATAAAATTAACACTTTCAAAGG
CTCATGTAAGTACTTAAGGAAGTTAAATTTAACAGGCAATGCATTAGATAAGATTGAGTTAAAACAAATG
CAAAAATTAGATGAGTTACTGGAATTGGATTTATCAAAGAATAATATAGAAAGTTTAAAGATTTGCACAA
ATGAACCCACGTCAACATTGAAGCTAATTTACCTAAACGTGTCTTCTAATTATTTACTTAGGCTACAAAA
GGGACAGTTTGCATGCTTAAAGGAACTTAAGAGCTTATCACTGGAAGACAACAAAATTAACCACATACAT
GACTTGGCCTTTGATGGTTTAGATGAATTGCAGCTATTAAATCTTCAATCTAACAATCTGTTCAGAATTG
ATGAATTCACTTTGTCAAATTTGTTTTTGGTCAGACATTTAAATTTATATGAAAATGTGATTAATACATT
TCATGCACAAGCATTTAAAGACCTTTTTCTTCTGCAAGATATAAGGTTGACCTATAATTATATGACCGAT
CTGTATTGGTGGAATTATATACAAAGGTCAATAAGAACTATCTCAGTAAAGGGCAATTTTTTAGACTTGA
CAATGGACAGTTCAGATGCATTTCCCTTCTTTGAGTGCTTGAAAATAGATGCATCTGTCCTATTTCTCAG
TGCTGGTACATTCTCTGAAGCTAAAGAGCTACATTTGATTAACACCATACACATTGAAGAACTTAATTCA
CATTGGAGCCCATTTGTCAATTTTACAAAACTTGAAAAACTATATTACTCTGGAAATCCACAGGACGTTT
CTAATTTTAGTGCTATTATTAACTCGCTGAAATACTTACCATCATTAAAATTTCTTTATTTGCATGATAC
TAATAACATTGTTAAATATAATCAAATAAATGTTAACACAATTTTTCAAAACTTAGCACATCTCAAATTT
TTACATTTAAAGAATTCTGGAATAGATCATTTGAATTCCAAGGTTATTTTTAGTGATTTACATGATCTGG
AGTTTCTCATCATTGAAAATCAGAACATGCAAGAGGTAGACTCAGTTGTATTTGATTCAATGCCGAACTT
GAAGTACATTTATTTTTCGCAAACAACTTTTCCCTGCAGTTGTCATTTCAAAGGATTAGTCTCATGGCTG
GAATCTAACACACATGTGTCTGTTATTGACTTTCATCATCAAGGATGTCTCATCAACCACATCAGCATCA
ATTTAATATTTTTCTTAAACAACAATTGCAAGAGTGATTTGGATTTTATAATGTTCCTACTGAGTTTTTT
GTGCACACTGATGTTTATGTGCATATCCCTCCTCTATGAACGTATCTGGTGGTATATTCTCTACATAGTC
TACACCATTAAATGCTGGCTGAACCACAGGCTACAACACAAAGTCGATTATGAATATGATGTTTTTGTGT
CCTACAACATAAACAATGAACAATGGGTCACAGAGCAGCTTCTTCCAAACCTGGAGCAGAATGGCCCTCC
TTTCTTCAAAGTGTGTATCCATAACCGGGATTTTGAAATTGGCAAAGACATTGTAGAGAACATCATGGAC
AGTATTTATAACAGCAGATGGACAGTGTGTATCATTACTCACAGTTACTTGCAAAGTAACTGGTGCTCCC
TTGAGATGAGGATGGCAACTTACAGGCTACTAACAGAAAGTAAGGATTCTTTCATTCTAATATTCCTTGA
TAAGATCTCTAGAGAAGAGCTGCATTATTACCATAGACTGACTAAAGTACTGAATAAGAAGACTTATCTG
GACTGGCCAGATGATGAGAAAGGACAGCAGCTGTTTTGGGCAAGACTCCGTAAAGTCATTGCTAAGTCTG
GTAGAAAGCGCCAATAA
>Q.sTLR21
ATGAAGTGTTTCTGGCTTCAACTGCTTTTAGGAATATTTCTCATATCACTTGTGACTGGACATGGCTATAGAAACTGCG
TTCAAATATTTGAGAGTAATGATACTTTCACTTGTGTAAATCGTTTTAACTTGACCATAAGGAAACTGGT
GTTTGATCTACCCCCCTATACACGGGATCTCACTATATCATATAACATCATCAACGAGCTGCCTCGTGAT
AGCTTTCGAAATCTAACCCGCCTTAAGTATCTCAAATTAGATAATAACAAGTTAAGCATCCTCAAACCGG
GAGCTTTCAGCAACTTGACTGTTTTGAATTACTTGAACTTGTCCTATAACAGCATATACAGTCTGTCCAG
GGGGGTCTTTGAAGGACTTGAACATTTAACATACCTCTATCTTCACCAAAACTCAATTGCATTCTTAGAC
CTTGATGTCTTTGTCCCACTCTTTAGTTTAAAAAGTCTCAACCTGTCAGAAAACCAATTGTCCAACTTCT
CAGAAGTCGTTGACTCCATTCAACCATTGCAAGAGCTAAAGATTCTTATGCTGTGCAGTAATAATATCAG
ATTCTTAAATCATATTAAAAGACTTCCCAGCAATTTATCCACAATTTTCCTTTGCAAAAACAAATTACAG
GATTTGGAATGCCACCCTGATGTATTTGAAAACACCTCTTCTCTCGACCTTTCATACAATAACATAAGCA
CATCCTCCATGCAAAATATAAACCTGAGTAAGGTTAATTATCTAACAATGGAAGATAATCCTCACTTTGA
TGTACTGAAATATTTGGACAATTCCACCATAAAGCCTGAGAACATTGATTATTCTGGATTAAATTTAAAC
AATCCCACTAAATTAGGACAAGTATGCCGACTTTTAAGAGGCAGAAACATTTCTAGCTTAAACTTGCTTG
GAAACCACATTCAGAACTTGTCAGAAAATACTCTCGAAAGCTGCAGTCTGAGTAACACTGTGGATTTATC
AAGGAATAGACTTAAAAACATGATTTGTTTGAAGTTCCTTAAACCTCTTAGACTACAATCATTAATTGTG
GAACATAATCTCCTGAAGCAACTCATAAATTGCTCGGGCGCTCCTAAATTTCCAAATCTCAAGTCAATCT
CATTTAGATATAACAGAATATGGTCAGTAGATGACTACGCATTTGCCTTTTCTCCTAATCTAGAAGAACT
GCAATTAAATATCAATAACATCCTTTTTTTAACTAGGAATACATTTTGGGGCTTAACAAAGCTTAAGTCA
CTGCGCTTGGATAATAACTTAATAACCGATCTATACCAAAGCACATTTAGCAGTTTAAAAGAGCTTACAA
GTCTCAATCTCCGTAATAATCGAGTGTCAGTTATTTTTCAGGATGTGTTCCATAATCTAACTAAGCTAAC
TATCTTGGATCTTGGCGGTAACAAGATTACGCAGGTTACAATCGGAGCTTTTAATGGTCTCAAAAGACTT
TCCAAATTATACCTCGACAGAAACCAGATTAAAACGATTACAGAAGAGACATTTAGGGGTGTAGCAGTAA
CATTACAAGTTCTCGATCTGATGGCCAATCAACTGCATTTTGAATCAGCAAGACAGAATTCATCTCCCTT
TTCAGAACTTCACAATGTTTATGATCTGAAACTTCAGGCCCAGCAACCATTTGGTCTAATGATCATCCCC
AGCAATTTCTTTAAAGGATTGACCTCCCTCCAAGCTCTTTATTTGTCACAAAATCGGCTTACACATTTAA
GTCCTGATACATTTCATGGACTCAACCAGTTGAGGTACCTCAATTTGGGAGAAGATTGCAATGGCATCCA
AAATCTCCCACCAGGAATTTTTAGTGACCTAACCAATTTACAGATTTTGGACCTGGAAAACATGTGCCTA
CAGTCATTGGACTCGGAAGTCTTTTCAAACCTTACCGGTCTCAGAAGACTTCAGTTGGCCAAGAACGCTT
TAAGGACAATAAATACTGACCTATTGAAAAACTTGACCAGCTTGCAGTATCTTGATTTATGGAAGTGCCC
ACTGACATGCACCTGTGATAATGTAGATCTACAAAACTGGCTGATAACGTCTTCACCACAGATTGTGGAT
GTCTATAATTTGACATGTGCCAGCGATCCAGACTCTTATTTTCATAATTTTGATATCCGAGTCTGTGATG
TTATTCTCAAACTAAGATTGTTTTGCTGTAGCTTTGTTGCAGTGTTACTCCTCATGATCATACCAATTAT
CTACATCAAGTCTTACTGGCGCATCCGATACAACTACTTCCTTTTCCTTTCTTGGCTGCACGAACGATGG
AATTCAGACAAAGATCTTTATAAATATGATGCGTTTGTTTCCTACAACACCAAGGATGAAGAATGGGTGT
ATCAGTACATGTTGCCTATGCTAGAAAATAATAGTTCATCCAATGGACTTCGTCTTTGTCTTCACCATCG
AGACTTTCAGTTGGGCAGGTACATCATAGACAACATCGTGGAGAGTATTCACAGTAGTCGAAAAACTCTC
TGTGTGGTGAGCAGGAGCTACCTTAAAAGTGAATGGTGCTCTTTGGAGATGCAGCTGGCTAGTTATAAAC
TGTTCGATGAAATGAGGGATGTTCTTGTCCTGATATGTTTGGAGAACATTCCGGACAGGGAGCTCTCTAC
CTACCACAGAATGAGGAAGGTGATGCTGAAAAAGACATACATTCAATGGCCTAAAGAGCCTGAGGCACAA
AAACTTTTTTGGGCTAAACTTATTAAAGCACTAAAGGGCTCCACTACAGAGGATGTTGAAGATTCTTTGT
TAAGTTCTGATGAACAAATAACTCTTATATCAAGATGA
>Q.sTLR22
ATGTTTCTGTCAATGGCATGGCTTGTCATGTTTTCCTCCATCCAGCAAGGACACTGCTTTGCAATTCAAG
GATGTGACGTTCATGACCAACCAAAGCCCAAACTTCTGTGCTTCGGAAGAGGCTTAGAACATGTACCTGC
TAATCTTCCTCCAACAACATCCATTCTTGATATTTCTTCAAATAGGATCAAAGTTATAAAGACCGCAGAC
TTCAGCAATGTCACTCATCTGAAACAACTAAATGCATCAAACAACCACATCCAAGTCGTTGAGAAGGGAA
GTTTTCAGATGTTAACTGCCCTTAATGTACTGAACCTCAATCATAACAATTTAATGGTGCTAAATAACAA
TATTTTTGAAGGTTTACAAAACATTAGCATTCTGTTATTGATCAATAACAGTATCACTTCTATACTGCCA
ATGGCTTTTTCTCCTTTAGAAAAGCTAAAGGTGCTGGATCTGTCAGGTAACCCGCTTACGACACTTGGAT
CTCTACGCCTGATTTTTCAGATAAGTAGTTTGGAAGAGATAAGAATTGCAAACATTAGTCTTGAAAACTT
TCAATCTTCTGATATTCAAAATGTTTCGATTTCACTCCATACAATTGACATATCCACAAATCCACTTACT
TCAGTCATTTTTAATTCTAATGTCCTAAAGGGACTTACTTCCTTAAATATCTCATTTTCTGGTCCCCCTT
TTACATGGACAATTGAAGACTCATGCTTTCTGAGGGGGTTAAAGAAGATAATCTTGGATGGTGTAAGTTT
AAGTCCACCATCTATATTAGAGGTTATCCAAACCCTTAACTGTAGTTCATTGCAGGAAGTTAACCTGGGT
CATTTAAACCTAACTGACTCCGACAATATTATTCAAGAACTATGCATTACACACCCTGAAATCCAAACCC
TTTACCTTCAGTATAATAATTATAGTGCATTTCAGATAAATACTTTTCAAAAATGTTCTGGCTTAAAATA
TCTAGACATGTCTTTCAATCAGTTTCTGTATGTTCCTGCACCTGCCTTTGCCCATCTAACTTCTCTTAAG
CAGCTAACACTGGCCAGTAACAGAATAACAGCTCTTTCCAGTGATTTATCACAGATGACCAGCTTGGAAA
GAATTAACCTGAGCTTCAATCAACTCACAGAAGTCTATTTAAATGACACAAAATCATTTGGCAAACTGAA
AAATCTAGATCTATCTGGAAACAAGATTAATTTTTTTCACTCCTCCGCACCTGTAATGTGGAATCTAGAA
GATTTAAATTTGGGACTAAACTATCTACTAGATATTTCTGAGTCATTTGGAACAAATCTCAGAAAGGTTA
AGTCCCTGACCCTGAGAACAAATAAGTTAAGTTATCTGTTTGCAAATACCTTTCAAAACCTAATCAATTT
AACATTACTAAATCTGATAGACAATCAGATAATAGATATAGAACCAGGAGCTTTCAATGGTTCTGAAAAA
CTGCACACATTACTGCTCGGAAGCAATAGACTAACAACAGCCTGTCTTAAAAAAAATACTTTCCAAGGAC
TTGAATCTCTTGTTGAATTACAACTTTTCAGCAATTACATAGAATATGAATCCTCCGAAAAACTAACTGT
GCCACCATTCCATTCTTTGAAATCATTAAAGATTCTTACTCTTAACAGTCAGGGTCATAATGGGATGAAG
AATGTGCCAGTCAACTTACTTGAAGGCTTGGTATCTTTACACAAGGTTGTGTTAGGCAATCTAGGCCTGT
CCACCATTGACAAAAATGTACTTTCATACATTCCTCAGTTACAAGAATTTGATATAAGCGATAATACTAT
ACCAGTCCTAGATTTAAATCTGTTAAAATCAGTTCCTAATTTGATTGAACTTCATCTAACACAAATGACT
CTTACATCACTTGACTTTTTGGTTGGCTTAAATCTTTCCAAGTTAAAACTTCTTCGAGCCTCAGATAACC
AATTAAACATTTTCAATGAAACACATCATAATGCGATGCCTTCTCTTGCGTTCCTGGACTTGCGTGATAA
CCCAATGTTTTGCAACTGTGACAACAAATGGTTTATAGATTGGGTTCAAGGTGATTTAAAGTATTTAACC
CAAGTACTTAATTTTTATGAGTACCGATGTGCTTATCCCCCATCTAACAAAGGACAGAGACTATCAACCT
TCAACACAGATTACTGCAGGCATAGTAATGGCTTGACATTATTTCTGTCAACTTCTGTGTTCATAAGCAT
TTGGCTGTTGTCTTCAACAGTATGGAAATTCTGGAGATGGCACGTTGTGTACTTTTATTACATTATCCTT
GGTTACTTACATGAGAAGAAACACAAAAGGAAGAGTCAACATTATGAGTATGATGCCTTCATTTCTTACA
ACTGTCATGATGAAGATTGGGTTTTTAATGAGCTTATACCAAGCCTTGAAAAAACTTACCAACGGAAGCT
TTGTCTTCATCACCGAGACTTTGAACCAGGAAAAGCCATCGTGGACAATATTATAGATAACATTTATTGC
AGTCGCAAAACAATTTGTGTGATCAGTAGTCACTATTTGGATAGTGAATGGTGTTCGAAGGAAATGCAGG
TCGCCAGTTACCGTCTTTTTGATGAACATGCTGATGTTTTGATTTTACTGTTCTTGGAGCAGATCCCCCA
TCATAGACTTTCTCTCTATCATCAGTTTAGAAGTGTGTTAAAAAAGAAGACATATCTTCTGTGGCCTAGG
GACATTAATGCTACAGCTGTCTTCTGGCATATGGTAAACCAAGCTTTGACAGAGGATGAGGTATTAGAAGTGGAATATGCTACATAG
